# Supplementary material for: A miniaturized bionic ocean-battery mimicking the structure of marine microbial ecosystems
Source: Nat Commun. 2022 Sep 24;13:5608. doi: 10.1038/s41467-022-33358-x (PMC9509365; doi:10.1038/s41467-022-33358-x)
Supplement: Supplementary file 4 — Supplementary Data 1 [file 41467_2022_33358_MOESM4_ESM.xlsx]

## Sheet: Sheet1
Supplementary Data 1. The performance of previously demonstrated bio-solar cells (by using whole microorganisms).
Year	Microorganisms	Exogenous mediator	Anode material	Anode area (cm2)	Maximum power density (mW/m2)	Maximum power per device (μW)	Longevity (days)	Reference
2022	Synthetic four-species microbial community	Mediator-less	Conductive hydrogel	n.a.	n.a.	380	30	This study
2022	Synthetic four-species microbial community	Mediator-less	RPPy	6.25	1700	1062.5	27	This study
2022	Marine macroalgae Ulva	Mediator-less	Aluminium plate	1075	1.76744	190	1	Shlosberg Y, et al (2022), Biosensors & Bioelectronics, 198:113824
2021	Synthetic three-species microbial community	Mediator-less	Screen-printing graphite ink	0.25	600	15	18	Liu L, et al (2021), Advanced Energy Materials, 11:2100713
2019	Synthetic two-species microbial community	Mediator-less	Carbon cloth	6.25	150	93.75	40	Zhu H, et al (2019), Nature Communications, 10:4282
2019	Synechococcus sp. - iron oxide nanoparticles	Mediator-less	Pt mesh	0.97	806	78.182	0.042	Kim MJ, et al (2019), Journal of Power Sources, 412:301-310
2018	Synechocystis sp. PCC 6803	Ferricyanide	Indalloy	0.0008	260	0.0208	0	Saar KL, et al (2018), Nature Energy, 3:75-81
2018	Synechocystis sp. PCC 6803-mutant	Ferricyanide	Indalloy	0.0008	530	0.0424	0	Saar KL, et al (2018), Nature Energy, 3:75-81
2018	Synechococcus elongatus UMACC 105	Mediator-less	rGO coated glass	12.25	0.538	0.65905	0.012	Ng FL, et al (2018), Journal of Applied Phycology, 30(6):2981-2988
2018	Synechococcus elongatus UMACC 105	Mediator-less	ITO coated glass	12.25	0.32	0.392	0.012	Ng FL, et al (2018), Journal of Applied Phycology, 30(6):2981-2988
2018	Chlorella vulgaris	Mediator-less	TiO2-rGO modified carbon cloth	1	34.66	3.466	6	Senthilkumar N, et al (2018), Applied Physics A-Materials Science & Processing, 124(11):769
2017	Synechocystis sp. PCC 6803	Mediator-less	Carbon nanotubes	1.36	0.38	0.05168	4	Sawa M, et al (2017), Nature Communications, 8:1327
2017	Chlorella sp. UMACC 313	Mediator-less	ITO coated glass	12.25	0.289	0.354025	12	Ng FL, et al (2017), Scientific Reports, 7:16237
2017	Synechocystis sp. PCC 6803	Mediator-less	PEDOT:PSS coated carbon cloth	0.385	438	16.863	20	Liu L, et al (2017), Lab on a Chip, 17(22):3817-3825
2016	Synechococcus elongatus PCC 7942-mutant	Mediator-less	CNT modified carbon paper	0.0254	2.2	0.005588	0.007	Sekar N, et al (2016), Biotechnology and Bioengineering, 113(3):675-679
2016	Synechocystis sp. PCC 6803	Mediator-less	Graphite-PTFE modified carbon cloth	0.385	27	1.0395	5	Wei X, et al (2016), Proceeding of IEEE Sensors:1613-1615
2016	Synechocystis sp. PCC 6803	Mediator-less	Carbon cloth	n.a.	8	n.a.	2.5	Wei XJ, et al (2016), Sensors and Actuators B-Chemical, 228:151-155
2015	Synechocystis sp. PCC 6803	Mediator-less	InSnBi alloy	0.0003	105	0.00315	0.1	Bombelli P, et al (2015), Advanced Energy Materials, 5(2):1401299
2015	Synechocystis sp. PCC 6803	Mediator-less	Graphite	n.a.	0.9	n.a.	3.5	Lee H, et al (2015), Lab on a Chip, 15(2):391-398
2014	Nostoc sp. ATCC 27893	Mediator-less	CNT modified carbon paper	0.0254	35	0.0889	10	Sekar N, et al (2014), Physical Chemistry Chemical Physics, 16(17):7862-7871
2014	Nostoc sp. ATCC 27893	1,4-benzoquinone	CNT-carbon paper	0.0254	100	0.254	0.016	Sekar N, et al (2014), Physical Chemistry Chemical Physics, 16(17):7862-7871
2014	Synechococcus bacillaris CCAP WH5701	Mediator-less	Gold	2.25	0.012	0.0027	0.035	Samsonoff N, et al (2014), Applied Physics Letters, 104(4):043704
2014	Synechococcus elongatus UMACC 105	Mediator-less	ITO coated glass	12.25	0.31	0.37975	0	Ng FL, et al (2014), PLoS One, 9(5):e97643
2014	Synechocystis sp. PCC 6803	Mediator-less	Gold	0.28	0.07	0.00196	3	Yoon S, et al (2014), IEEE Nanotechnology Magazine, 8(1):24-29
2014	Paulschulzia pseudovolvox	Mediator-less	Carbon paint with polypyrrole	14	6.2	8.68	1.5	Luimstra VM, et al (2014), Journal of Applied Phycology, 26(1):15-23
2014	Chlorella sp. UMACC 313	Mediator-less	rGO coated glass	12.25	0.273	0.334425	0	Ng FL, et al (2014), Scientific Reports, 4:7562
2013	Synechocystis sp. PCC 6803-mutant	Ferricyanide	ITO-coated PET	12.56	0.183	0.229848	0	Bradley RW, et al (2013), Physical Chemistry Chemical Physics, 15(32):13611-13618
2013	Arthrospira maxima	Mediator-less	ITO coated glass	4	0.0248	0.00992	8	Inglesby AE, et al (2013), Physical Chemistry Chemical Physics, 15(18):6903-6911
2013	Chlamydomonas reinhardtii	Mediator-less	Graphite	n.a.	12.95	n.a.	0.97	Lan JCW, et al (2013), Biochemical Engineering Journal, 78:39-43
2013	Spirulina platensis	Mediator-less	Gold mesh	21	10	21	3	Lin CC, et al (2013), Bioresource Technology, 135:640-643
2012	Synechocystis sp. PCC 6803	Mediator-less	Carbon fiber	15	0.27	0.405	0.83	Madiraju KS, et al (2012), Bioresource Technology, 110:214-218
2012	Chlamydomonas reinhardtii	Mediator-less	Pre-treated graphite	n.a.	0.82	n.a.	0	Raman K, et al (2012), Applied Energy, 100:100-105
2012	Pseudanabaena limnetica	Mediator-less	ITO-coated PET	20	0.024	0.048	0.83	Bombelli P, et al (2012), Physical Chemistry Chemical Physics, 14(35):12221-12229
2012	Pseudanabaena limnetica	Mediator-less	Stainless steel	20	0.005	0.01	0.83	Bombelli P, et al (2012), Physical Chemistry Chemical Physics, 14(35):12221-12229
2012	Pseudanabaena limnetica	Mediator-less	PANI coated glass	20	0.003	0.006	0.83	Bombelli P, et al (2012), Physical Chemistry Chemical Physics, 14(35):12221-12229
2012	Pseudanabaena limnetica	Mediator-less	Carbon paper	20	0.002	0.004	0.83	Bombelli P, et al (2012), Physical Chemistry Chemical Physics, 14(35):12221-12229
2011	Synechococcus sp. WH 5701	Mediator-less	ITO-coated PET	12.56	10.3	12.9368	0	McCormick AJ, et al (2011), Energy & Environmental Science, 4(11):4699-4709
2011	Synechocystis sp. PCC 6803	Mediator-less	ITO-coated PET	12.56	0.11	0.13816	0	McCormick AJ, et al (2011), Energy & Environmental Science, 4(11):4699-4709
2011	Chlorella vulgaris	Mediator-less	ITO-coated PET	12.56	0.45	0.5652	32	McCormick AJ, et al (2011), Energy & Environmental Science, 4(11):4699-4709
2011	Dunaliella tertiolecta	Mediator-less	ITO-coated PET	12.56	7	8.792	0	McCormick AJ, et al (2011), Energy & Environmental Science, 4(11):4699-4709
2011	Synechococcus sp. WH 5701	Mediator-less	ITO-coated PET	110.25	0.05	0.55125	32	McCormick AJ, et al (2011), Energy & Environmental Science, 4(11):4699-4709
2011	Synechocystis sp. PCC 6803	Ferricyanide	ITO-coated PET	0.8	1.2	0.096	0.42	Bombelli P, et al (2011), Energy & Environmental Science, 4(11):4690-4698
2011	Chlorella vulgaris	Ferricyanide	FTO-coated glass	2.3	24	5.52	0	Thorne R, et al (2011), Journal of Materials Chemistry, 21(44):18055-18060
2010	Mixed photosynthetic biofilm consortium	Mediator-less	PPy coated carbon paint	9.6	5.9	5.664	3	Pisciotta JM, et al (2010), PLoS One, 5(5):e10821
2010	Spirulina platensis	Mediator-less	Pt	0.25	6.5	0.1625	0.05	Fu CC, et al (2010), Biochemical Engineering Journal, 52(2-3):175-180
2010	Mixed photosynthetic consortia	Mediator-less	PPy coated C fiber	9.6	5.9	5.664	8	Zou YJ, et al (2010), Bioelectrochemistry, 79(1):50-56
2009	Mixed photosynthetic consortia	Mediator-less	PPy coated carbon paint	9.6	1.3	1.248	5	Zou YJ, et al (2009), Biotechnology and Bioengineering, 104(5):939-946
2009	Spirulina platensis	Mediator-less	Pt	0.25	1.64	0.041	0.21	Fu CC, et al (2009), Bioresource Technology, 100(18):4183-4186
Abbreviations: rGO: reduced graphene oxide; ITO: indium tin oxide; TiO2: titanium oxide; PEDOT:PSS: poly(3,4-ethylenedioxythiophene):polystyrene sulfonate; CNT: carbon nanotube; PTFE: polytetrafluoroethylene; PET: polyethylene terephthalate; PANI: polyaniline; FTO: fluorine tin oxide; PPy: polypyrrole; RPPy: rectangular polypyrrole.
Note: The values of longevity were taken from the current-time curves/voltage-time curves/power-time curves presented in relevant references. The values were denoted as zero when all above curves are absent.
