# Supplementary material for: A miniaturized bionic ocean-battery mimicking the structure of marine microbial ecosystems
Source: Nat Commun. 2022 Sep 24;13:5608. doi: 10.1038/s41467-022-33358-x (PMC9509365; doi:10.1038/s41467-022-33358-x)
Supplement: Supplementary file 5 — Supplementary Data 2 [file 41467_2022_33358_MOESM5_ESM.xlsx]

## Sheet: Sheet1
Supplementary Data 2. Primers used in this study.
No.	Primer name	Sequence (5’-3’)
1	adhE-cat-up	AATGTTTAAACTCTTTTAGTAAATCACAGTGAGTGTGAGCGCGAGTAAGCTGTGACGGAAGATCACTTCGC
2	adhE-sacB-down	ATCGGCATTGCCCAGAAGGGGCCGTTTATGTTGCCAGACAGCGCTACTGATTATTTGTTAACTGTTAATTGTCC
3	M93-adhE-up	AATGTTTAAACTCTTTTAGTAAATCACAGTGAGTGTGAGCGCGAGTAAGCTTATCTCTGGCGGTGTTGAC
4	M93-cscB-down	GAATGGAATATTCAGTGCCATAGCTGTTTCCTGGTTTAAACG
5	cscB-up	CGTTTAAACCAGGAAACAGCTATGGCACTGAATATTCCATTC
6	cscB-down	GAGGCGCATTATAGGGATCCCAATTTTTTGCACAAGTATTTTTTTGATCTTTTTTTCTGTTATATTGCTGAAGGTACAGGC
7	gtfA-up	GCAAAAAATTGGGATCCCTATAATGCGCCTCCGTTGAGACGAATAACAATTTCACACAGGAAACAGCTATGAAGAACAAAGTTCAACTG
8	gtfA-adhE-down	ATCGGCATTGCCCAGAAGGGGCCGTTTATGTTGCCAGACAGCGCTACTGATTACGCAACCACCGGCGGGT
9	adhE-up50	AATGTTTAAACTCTTTTAG
10	adhE-down50	ATCGGCATTGCCCAGAAGGG
11	adhE-YZ-up	GTAATCAGTACCCAGAAGTG
12	adhE-YZ-down	GAAATCGAGCAGATCATTGAG
13	pTargetF-R	ACTAGTATTATACCTAGGACTGAGCTAGCTGTCAAG
14	pTargetF-narG-F	TCCTAGGTATAATACTAGTTCTAACCTGCTCGGTTCTTCGTTTTAGAGCTAGAAATAGC
15	narG-up-F	ACTTCGGGTTACATGTGCTGCG
16	narG-up-R	CAGCACCATGCCGACTTGTGAACGAATTTCGGTTTTCTCCTGTGGGAGCCTGTCGGCCC
17	narG-down-F	GGGCCGACAGGCTCCCACAGGAGAAAACCGAAATTCGTTCACAAGTCGGCATGGTGCTG
18	narG-down-R	CATCGCCTTCTGGATGTTGTCG
19	pTargetF-napA-F	TCCTAGGTATAATACTAGTAACGATGAATCCCGCGAGCTGTTTTAGAGCTAGAAATAGC
20	napA-up-F	CGCTATTTTCTCCGCGCCACAC
21	napA-up-R	TGAGGTTTCGCTGACCGGGACATAATGGCGGTGTTTCCTCACCTTGCTCTTCCTGCTGG
22	napA-down-F	CCAGCAGGAAGAGCAAGGTGAGGAAACACCGCCATTATGTCCCGGTCAGCGAAACCTCA
23	napA-down-R	AGCTCCAGGGTGATGGCCTCAT
24	pTargetF-narZ-F	TCCTAGGTATAATACTAGTTATATGCAGAAGTATCTGCTGTTTTAGAGCTAGAAATAGC
25	narZ-up-F	TTTTTATGGCGATTTTCAGTGCCCTGCTGT
26	narZ-up-R	AAGCACCATGCCGACTTGTGAACGGATTTGACATGACTCCTGCTCCAGGAATGAATTGG
27	narZ-down-F	CCAATTCATTCCTGGAGCAGGAGTCATGTCAAATCCGTTCACAAGTCGGCATGGTGCTT
28	narZ-down-R	GTACATCTCCTTTTGCATGGCCTCGAAGTT
29	pTargetF-cyoABCD-F	TCCTAGGTATAATACTAGTTGGCTGTTCACCATGTATCAGTTTTAGAGCTAGAAATAGC
30	cyoABCD-up-F	GAAGTCGGGGTTTTAGTCGCCCTT
31	cyoABCD-up-R	GTATTGCTTAAACATCATAACCGCCGCTCTTAACGACCTCAATTCCACGGGATCTGGTG
32	cyoABCD-down-F	CACCAGATCCCGTGGAATTGAGGTCGTTAAGAGCGGCGGTTATGATGTTTAAGCAATAC
33	cyoABCD-down-R	CGCTGCGCCGCTATCGAACTCACC
34	TargetF-appBC-F	TCCTAGGTATAATACTAGTCCTGGTATTTACTGCGCGGAGTTTTAGAGCTAGAAATAGC
35	appBC-up-F	GATGAATGGCCTACCGTTGGCGC
36	appBC-up-R	CCAAAGTAAATACCACATTGTTTCTGCTCCGCGCACTCCTGTAGGCGAAGAGAGAAAAA
37	appBC-down-F	TTTTTCTCTCTTCGCCTACAGGAGTGCGCGGAGCAGAAACAATGTGGTATTTACTTTGG
38	appBC-down-R	GCGAAGGCTTCGCCTGTTTTACGG
39	pTargetF-ygiN-F	TCCTAGGTATAATACTAGTCCAATGGTGGATTGCGCAGCGTTTTAGAGCTAGAAATAGC
40	ygiN-up-F	ATGTCCGCATCGTTCGCGCCGACAGCG
41	ygiN-up-R	GTCAGGATGGCCGGGCAAACAAGGCAGGAGGTTAACTCCTTCTAAAGCCTGAGCTCTAG
42	ygiN-down-F	CTAGAGCTCAGGCTTTAGAAGGAGTTAACCTCCTGCCTTGTTTGCCCGGCCATCCTGAC
43	ygiN-down-R	CGTTATGGCAAAATCTGTATCCTCGCG
44	pTargetF-cydAB-F	TCCTAGGTATAATACTAGTGTACTTTGCGTTCCGTATCAGTTTTAGAGCTAGAAATAGC
45	cydAB-up-F	AAGAATTAAGGTCAACCGTGCTG
46	cydAB-up-R	TGCGAAATACCACATTTTTAGCTCCTTACCATGACTCCTTGCTCATCGCATGAAGACTC
47	cydAB-down-F	GAGTCTTCATGCGATGAGCAAGGAGTCATGGTAAGGAGCTAAAAATGTGGTATTTCGCA
48	cydAB-down-R	GTTAGAGCTTTTAAACGCTGCTAC
49	pBBR1MCS2-F	GCGTTAATATTTTGTTAAAATTCGCGTTAAATTTTTG
50	pBBR1MCS2-R	GCCTGGGGTGCCTAATGAG
51	glk-cscAKB-F	ACTCATTAGGCACCCCAGGCGTTCTATTCCTTATGCGG
52	glk-cscAKB-R	GAATTTTAACAAAATATTAACGCAGCATTTTACTATTATTATTTTCCG
53	pRE112-F	ACAACCGTCTTCCGGAGACTGTCATAC
54	pRE112-R	TGCGCACGTATTCGGTGAACGCACTATG
55	SO4606-4609-5O	GTTCACCGAATACGTGCGCATCACCCATTAAAGTCGATTTGAG
56	SO4606-4609-5I	GCTAAGATCTTGTTTTGATATTGTTAAGACTTCTCCTCTGCCAAT
57	SO4606-4609-3I	ATTGGCAGAGGAGAAGTCTTAACAATATCAAAACAAGATCTTAGC
58	SO4606-4609-3O	AGTCTCCGGAAGACGGTTGTTTTTGTGCCGACAAGGGGAAGGG
59	SO2361-2364-5O	AGTGCGTTCACCGAATACGTGCGCAAATTGCAGATGTGTTCGATGCC
60	SO2361-2364-5I	ATCGAGGCCTTTACGTTAAACATAACTAAAATGCTTCCACTGCTTATTACTTTTACTT
61	SO2361-2364-3I	AAGTAAAAGTAATAAGCAGTGGAAGCATTTTAGTTATGTTTAACGTAAAGGCCTCGAT
62	SO2361-2364-3O	ATGACAGTCTCCGGAAGACGGTTGTGGGTGGTGGAGTTGACCATC
63	SO3284-3286-5O	AGTGCGTTCACCGAATACGTGCGCAGTCATAATTGTTGGATAATAAAAAC
64	SO3284-3286-5I	AATGGTTTACGCTATAGGGATCTAGCGACGGTGACTCCTTACGTGGTGCGTCCAATTGC
65	SO3284-3286-3I	GCAATTGGACGCACCACGTAAGGAGTCACCGTCGCTAGATCCCTATAGCGTAAACCATT
66	SO3284-3286-3O	ATGACAGTCTCCGGAAGACGGTTGTCGCGATGTCGCAAATCATGCTCAAG
