# Supplementary material for: A miniaturized bionic ocean-battery mimicking the structure of marine microbial ecosystems
Source: Nat Commun. 2022 Sep 24;13:5608. doi: 10.1038/s41467-022-33358-x (PMC9509365; doi:10.1038/s41467-022-33358-x)
Supplement: Supplementary file 6 — Supplementary Data 3 [file 41467_2022_33358_MOESM6_ESM.xlsx]

## Sheet: Sheet1
Supplementary Data 3. The DNA sequences of sucrose metabolism genes used in this study.
Gene cassette	Sequence
glk-cscB	GTTCTATTCCTTATGCGGGGTCAGATACTTAGTTTGCCCAGCTTGCAAAAAGGCATCGCTGCAATTGGTGCTGAAACGATAAAGTAAATGTGTGACCCAGATCGATATTTACAGGGAGCCTGCCTTTCCGGCGTTGTTGTTATGCCCCCAGGTATTTACAGTGTGAGAAAGAATTATTTTGACTTTAGCGGAGCAGTTGAAGAATGACAAAGTATGCATTAGTCGGTGATGTGGGCGGCACCAACGCACGTCTTGCTCTGTGTGATATTGCCAGTGGTGAAATCTCGCAGGCTAAGACCTATTCAGGGCTTGATTACCCCAGCCTCGAAGCGGTCATTCGCGTTTATCTTGAAGAACATAAGGTCGAGGTGAAAGACGGCTGTATTGCCATCGCTTGCC…
glk-cscA-cscK-cscB	GTTCTATTCCTTATGCGGGGTCAGATACTTAGTTTGCCCAGCTTGCAAAAAGGCATCGCTGCAATTGGTGCTGAAACGATAAAGTAAATGTGTGACCCAGATCGATATTTACAGGGAGCCTGCCTTTCCGGCGTTGTTGTTATGCCCCCAGGTATTTACAGTGTGAGAAAGAATTATTTTGACTTTAGCGGAGCAGTTGAAGAATGACAAAGTATGCATTAGTCGGTGATGTGGGCGGCACCAACGCACGTCTTGCTCTGTGTGATATTGCCAGTGGTGAAATCTCGCAGGCTAAGACCTATTCAGGGCTTGATTACCCCAGCCTCGAAGCGGTCATTCGCGTTTATCTTGAAGAACATAAGGTCGAGGTGAAAGACGGCTGTATTGCCATCGCTTGCC…
