# Supplementary material for: A miniaturized bionic ocean-battery mimicking the structure of marine microbial ecosystems
Source: Nat Commun. 2022 Sep 24;13:5608. doi: 10.1038/s41467-022-33358-x (PMC9509365; doi:10.1038/s41467-022-33358-x)
Supplement: Supplementary file 8 — Source Data [file 41467_2022_33358_MOESM8_ESM.xlsx]

## Sheet: Fig.2d,f
								Voltage (mV)							Fig. 2d, f	Current density (mA/m2)
Record #	Ch 211 (VDC)	Ch 212 (VDC)	Ch 213 (VDC)	Ch 214 (VDC)	Ch 215 (VDC)	Ch 216 (VDC)		Time/d	2000Ω/C+S2	2000Ω/C+E2+S1	2000Ω/C+E2+S1+G	510Ω/C+S2	510Ω/C+E2+S1	510Ω/C+E2+S1+G		Time/d	2000Ω/C+S2	2000Ω/C+E2+S1	2000Ω/C+E2+S1+G	510Ω/C+S2	510Ω/C+E2+S1	510Ω/C+E2+S1+G
1	0.0767057	0.140868	0.282384	0.0713162	0.0803891	0.113977		0	76.7057	140.868	282.384	71.3162	80.3891	113.977		0	61.3645	112.694	225.908	223.737	252.201	357.574
2	0.0978718	0.151706	0.327158	0.0374443	0.0657397	0.130584		0.0208333	97.8718	151.706	327.158	37.4443	65.7397	130.584		0.0208333	78.2974	121.365	261.726	117.472	206.242	409.675
3	0.133605	0.152667	0.366506	0.045868	0.0627882	0.148422		0.0416667	133.605	152.667	366.506	45.868	62.7882	148.422		0.0416667	106.884	122.133	293.205	143.9	196.983	465.638
4	0.154018	0.160749	0.403111	0.0603285	0.0753855	0.161208		0.0625	154.018	160.749	403.111	60.3285	75.3855	161.208		0.0625	123.215	128.599	322.489	189.266	236.504	505.751
5	0.172407	0.171671	0.42965	0.0727784	0.0880287	0.170202		0.0833333	172.407	171.671	429.649	72.7784	88.0287	170.202		0.0833333	137.925	137.337	343.72	228.324	276.168	533.968
6	0.185254	0.182957	0.449582	0.0834704	0.0989509	0.181385		0.104167	185.254	182.957	449.582	83.4704	98.9509	181.385		0.104167	148.203	146.365	359.666	261.868	310.434	569.052
7	0.194629	0.192467	0.466106	0.0917424	0.108181	0.192882		0.125	194.629	192.467	466.106	91.7424	108.181	192.882		0.125	155.703	153.974	372.885	287.819	339.392	605.12
8	0.202148	0.20003	0.482061	0.0983504	0.115281	0.204321		0.145833	202.148	200.03	482.06	98.3504	115.281	204.321		0.145833	161.718	160.024	385.648	308.55	361.665	641.008
9	0.209008	0.206136	0.498953	0.104583	0.120903	0.216369		0.166667	209.008	206.136	498.953	104.583	120.903	216.369		0.166667	167.206	164.909	399.163	328.105	379.304	678.805
10	0.215587	0.211578	0.517408	0.110544	0.125493	0.228528		0.1875	215.587	211.578	517.408	110.544	125.493	228.528		0.1875	172.469	169.262	413.927	346.805	393.703	716.951
11	0.223142	0.216892	0.537314	0.1162	0.129043	0.239851		0.208333	223.142	216.892	537.314	116.2	129.043	239.851		0.208333	178.513	173.514	429.851	364.549	404.84	752.472
12	0.232581	0.222693	0.55812	0.121458	0.132022	0.249939		0.229167	232.581	222.693	558.12	121.458	132.022	249.939		0.229167	186.065	178.154	446.496	381.044	414.188	784.121
13	0.2442	0.229145	0.578183	0.126621	0.134584	0.260114		0.25	244.2	229.144	578.183	126.621	134.584	260.114		0.25	195.36	183.316	462.546	397.243	422.223	816.043
14	0.257743	0.236355	0.597	0.131809	0.136372	0.269961		0.270833	257.743	236.355	597	131.809	136.372	269.961		0.270833	206.195	189.084	477.6	413.52	427.834	846.936
15	0.273409	0.244322	0.616487	0.136813	0.137543	0.279834		0.291667	273.409	244.322	616.487	136.813	137.543	279.834		0.291667	218.727	195.458	493.189	429.217	431.508	877.911
16	0.290892	0.25286	0.6353	0.142058	0.138363	0.290024		0.3125	290.892	252.861	635.3	142.058	138.363	290.024		0.3125	232.714	202.288	508.24	445.671	434.079	909.88
17	0.308757	0.262033	0.644096	0.147161	0.139384	0.299932		0.333333	308.757	262.033	644.096	147.161	139.384	299.932		0.333333	247.006	209.626	515.277	461.681	437.284	940.962
18	0.32887	0.271674	0.650245	0.151792	0.14045	0.309877		0.354167	328.87	271.674	650.245	151.792	140.45	309.877		0.354167	263.096	217.339	520.196	476.211	440.627	972.164
19	0.347052	0.28201	0.655105	0.156156	0.141176	0.32001		0.375	347.052	282.01	655.105	156.156	141.176	320.01		0.375	277.641	225.608	524.084	489.902	442.905	1003.95
20	0.362771	0.292382	0.659373	0.160142	0.141338	0.330906		0.395833	362.771	292.382	659.373	160.142	141.338	330.906		0.395833	290.217	233.905	527.498	502.406	443.412	1038.14
21	0.374188	0.302683	0.664431	0.163414	0.141698	0.341511		0.416667	374.188	302.683	664.431	163.414	141.698	341.511		0.416667	299.35	242.147	531.545	512.67	444.544	1071.41
22	0.385601	0.313122	0.667752	0.166555	0.141527	0.352522		0.4375	385.601	313.122	667.752	166.555	141.527	352.522		0.4375	308.481	250.498	534.201	522.525	444.006	1105.95
23	0.40094	0.323232	0.670593	0.171178	0.143557	0.366854		0.458333	400.94	323.232	670.593	171.178	143.557	366.854		0.458333	320.752	258.586	536.474	537.03	450.376	1150.91
24	0.409967	0.331906	0.672633	0.172568	0.142837	0.378298		0.479167	409.967	331.906	672.633	172.568	142.837	378.298		0.479167	327.974	265.525	538.106	541.391	448.116	1186.82
25	0.417698	0.339785	0.674692	0.172783	0.144906	0.392749		0.5	417.698	339.785	674.692	172.783	144.906	392.749		0.5	334.158	271.828	539.754	542.065	454.607	1232.15
26	0.425508	0.34893	0.676655	0.17584	0.146133	0.407029		0.520833	425.508	348.93	676.655	175.84	146.133	407.029		0.520833	340.406	279.144	541.324	551.656	458.457	1276.95
27	0.431011	0.354959	0.677887	0.173267	0.14442	0.417995		0.541667	431.011	354.959	677.887	173.267	144.42	417.995		0.541667	344.809	283.968	542.31	543.583	453.083	1311.36
28	0.435997	0.36153	0.679027	0.172671	0.146387	0.43108		0.5625	435.997	361.53	679.027	172.671	146.387	431.08		0.5625	348.798	289.224	543.222	541.712	459.252	1352.41
29	0.439105	0.366513	0.679933	0.17148	0.148591	0.442191		0.583333	439.105	366.513	679.933	171.48	148.591	442.191		0.583333	351.284	293.21	543.947	537.976	466.169	1387.27
30	0.441071	0.371059	0.680856	0.170447	0.148723	0.451589		0.604167	441.071	371.06	680.856	170.447	148.723	451.589		0.604167	352.857	296.848	544.684	534.734	466.582	1416.75
31	0.441915	0.374722	0.681658	0.170119	0.148631	0.461274		0.625	441.915	374.722	681.658	170.119	148.631	461.274		0.625	353.532	299.778	545.327	533.708	466.294	1447.13
32	0.442999	0.378873	0.682634	0.168728	0.152307	0.471261		0.645833	442.999	378.873	682.634	168.728	152.307	471.262		0.645833	354.399	303.098	546.107	529.343	477.826	1478.47
33	0.447446	0.383083	0.683365	0.168232	0.152491	0.481921		0.666667	447.446	383.083	683.365	168.232	152.491	481.921		0.666667	357.956	306.466	546.692	527.787	478.402	1511.91
34	0.448568	0.387526	0.683651	0.166803	0.153379	0.492184		0.6875	448.568	387.526	683.651	166.803	153.379	492.184		0.6875	358.855	310.021	546.921	523.305	481.19	1544.11
35	0.447441	0.39113	0.684245	0.164009	0.153063	0.501811		0.708333	447.441	391.13	684.245	164.009	153.063	501.811		0.708333	357.953	312.904	547.396	514.538	480.198	1574.31
36	0.44488	0.392053	0.684611	0.163641	0.154165	0.511661		0.729167	444.88	392.053	684.611	163.641	154.165	511.661		0.729167	355.904	313.642	547.689	513.383	483.656	1605.21
37	0.443924	0.394611	0.685048	0.165134	0.155665	0.520813		0.75	443.925	394.611	685.048	165.134	155.665	520.813		0.75	355.14	315.689	548.038	518.067	488.361	1633.92
38	0.446463	0.398599	0.685755	0.165343	0.157507	0.529746		0.770833	446.463	398.599	685.755	165.343	157.507	529.746		0.770833	357.171	318.879	548.604	518.723	494.139	1661.95
39	0.454254	0.403038	0.686556	0.165177	0.159791	0.538532		0.791667	454.254	403.038	686.556	165.177	159.791	538.532		0.791667	363.404	322.43	549.245	518.203	501.305	1689.51
40	0.461538	0.407462	0.687608	0.164522	0.16194	0.548866		0.8125	461.538	407.462	687.608	164.522	161.94	548.866		0.8125	369.23	325.969	550.086	516.146	508.049	1721.93
41	0.466379	0.415253	0.68897	0.163279	0.163816	0.556952		0.833333	466.379	415.253	688.97	163.279	163.816	556.952		0.833333	373.103	332.202	551.176	512.249	513.933	1747.3
42	0.464558	0.421327	0.690634	0.161719	0.165436	0.562148		0.854167	464.558	421.327	690.634	161.719	165.436	562.148		0.854167	371.647	337.061	552.507	507.354	519.016	1763.6
43	0.463802	0.428184	0.692841	0.159163	0.168268	0.565795		0.875	463.802	428.184	692.841	159.163	168.268	565.795		0.875	371.042	342.547	554.273	499.334	527.901	1775.04
44	0.462416	0.429748	0.696366	0.157286	0.175204	0.569083		0.895833	462.416	429.748	696.366	157.286	175.204	569.083		0.895833	369.933	343.799	557.093	493.448	549.66	1785.36
45	0.46796	0.436047	0.70243	0.159055	0.181744	0.572225		0.916667	467.96	436.047	702.43	159.055	181.744	572.225		0.916667	374.368	348.838	561.944	498.998	570.178	1795.21
46	0.469819	0.441321	0.707913	0.163506	0.188649	0.574693		0.9375	469.819	441.321	707.913	163.506	188.649	574.693		0.9375	375.855	353.057	566.331	512.96	591.839	1802.96
47	0.470521	0.450153	0.709882	0.168011	0.197328	0.576544		0.958333	470.521	450.154	709.882	168.011	197.328	576.544		0.958333	376.417	360.123	567.905	527.092	619.069	1808.76
48	0.470889	0.461446	0.710303	0.167997	0.205638	0.578257		0.979167	470.889	461.446	710.303	167.997	205.637	578.257		0.979167	376.711	369.157	568.242	527.049	645.137	1814.14
49	0.468007	0.471722	0.710326	0.167285	0.213983	0.57977		1	468.007	471.722	710.326	167.285	213.983	579.77		1	374.406	377.378	568.261	524.816	671.318	1818.89
50	0.464948	0.483633	0.710128	0.168235	0.217678	0.581158		1.02083	464.947	483.633	710.128	168.235	217.678	581.158		1.02083	371.958	386.907	568.103	527.795	682.91	1823.24
51	0.461663	0.490735	0.710207	0.167973	0.229205	0.582551		1.04167	461.663	490.735	710.207	167.973	229.205	582.551		1.04167	369.33	392.588	568.166	526.973	719.074	1827.61
52	0.464864	0.505082	0.710598	0.165307	0.242722	0.583928		1.0625	464.864	505.082	710.598	165.307	242.722	583.928		1.0625	371.891	404.066	568.478	518.611	761.48	1831.93
53	0.464341	0.518736	0.71079	0.163441	0.256055	0.584897		1.08333	464.341	518.736	710.79	163.441	256.055	584.897		1.08333	371.473	414.989	568.632	512.757	803.309	1834.97
54	0.461489	0.531713	0.710942	0.162447	0.269021	0.585789		1.10417	461.489	531.713	710.942	162.447	269.021	585.789		1.10417	369.191	425.37	568.754	509.639	843.987	1837.77
55	0.458944	0.545833	0.711036	0.162791	0.282367	0.586885		1.125	458.944	545.833	711.036	162.791	282.367	586.885		1.125	367.155	436.667	568.829	510.718	885.857	1841.21
56	0.455743	0.559831	0.711127	0.163104	0.296557	0.588082		1.14583	455.743	559.831	711.127	163.104	296.557	588.082		1.14583	364.594	447.865	568.901	511.699	930.375	1844.96
57	0.450667	0.572376	0.711157	0.163119	0.310086	0.589526		1.16667	450.667	572.376	711.157	163.119	310.086	589.526		1.16667	360.534	457.901	568.925	511.746	972.818	1849.49
58	0.446612	0.583472	0.711176	0.163628	0.321973	0.591211		1.1875	446.612	583.472	711.177	163.628	321.973	591.211		1.1875	357.29	466.777	568.941	513.344	1010.11	1854.78
59	0.444172	0.593254	0.711259	0.163995	0.334063	0.593013		1.20833	444.172	593.254	711.259	163.995	334.063	593.013		1.20833	355.338	474.603	569.007	514.495	1048.04	1860.43
60	0.442133	0.601847	0.711305	0.163191	0.344848	0.594757		1.22917	442.133	601.847	711.305	163.191	344.848	594.757		1.22917	353.706	481.478	569.044	511.971	1081.88	1865.9
61	0.444139	0.609027	0.711315	0.162889	0.354075	0.596427		1.25	444.139	609.027	711.315	162.889	354.075	596.427		1.25	355.311	487.221	569.052	511.023	1110.82	1871.14
62	0.440868	0.615179	0.711433	0.161879	0.364384	0.598045		1.27083	440.868	615.179	711.433	161.879	364.384	598.045		1.27083	352.694	492.143	569.146	507.857	1143.17	1876.22
63	0.439568	0.620008	0.711487	0.161527	0.375525	0.599648		1.29167	439.568	620.008	711.486	161.527	375.525	599.648		1.29167	351.654	496.006	569.189	506.751	1178.12	1881.25
64	0.439948	0.623737	0.711609	0.161091	0.385179	0.601609		1.3125	439.948	623.737	711.609	161.091	385.179	601.609		1.3125	351.959	498.989	569.287	505.382	1208.41	1887.4
65	0.436204	0.626822	0.711785	0.160582	0.393184	0.604638		1.33333	436.204	626.822	711.785	160.582	393.184	604.638		1.33333	348.963	501.458	569.428	503.785	1233.52	1896.9
66	0.43505	0.629129	0.712038	0.160944	0.400186	0.610248		1.35417	435.05	629.129	712.038	160.944	400.186	610.248		1.35417	348.04	503.304	569.631	504.924	1255.48	1914.5
67	0.433957	0.630899	0.71249	0.160651	0.406685	0.615213		1.375	433.957	630.899	712.49	160.651	406.685	615.213		1.375	347.166	504.719	569.992	504.003	1275.87	1930.08
68	0.430674	0.632249	0.712667	0.160535	0.412863	0.616777		1.39583	430.674	632.249	712.667	160.535	412.863	616.778		1.39583	344.54	505.799	570.134	503.638	1295.26	1934.99
69	0.429003	0.633503	0.712541	0.160426	0.418887	0.616795		1.41667	429.003	633.503	712.541	160.426	418.887	616.795		1.41667	343.203	506.803	570.032	503.298	1314.15	1935.04
70	0.427637	0.634558	0.712433	0.160164	0.424861	0.616395		1.4375	427.637	634.558	712.433	160.164	424.861	616.395		1.4375	342.11	507.646	569.947	502.475	1332.9	1933.79
71	0.428004	0.635504	0.712399	0.160033	0.430761	0.616001		1.45833	428.004	635.504	712.399	160.033	430.761	616.001		1.45833	342.403	508.403	569.92	502.066	1351.41	1932.55
72	0.425382	0.636385	0.71215	0.159261	0.436301	0.615816		1.47917	425.382	636.385	712.15	159.261	436.301	615.816		1.47917	340.305	509.108	569.72	499.643	1368.79	1931.97
73	0.424392	0.637241	0.711936	0.159611	0.441659	0.615651		1.5	424.392	637.241	711.936	159.611	441.659	615.651		1.5	339.513	509.793	569.548	500.741	1385.6	1931.46
74	0.423445	0.63808	0.711734	0.160251	0.446874	0.615383		1.52083	423.445	638.08	711.734	160.251	446.874	615.383		1.52083	338.756	510.464	569.387	502.747	1401.96	1930.61
75	0.423198	0.638899	0.711597	0.161548	0.451804	0.614987		1.54167	423.198	638.899	711.597	161.548	451.804	614.987		1.54167	338.558	511.119	569.278	506.818	1417.42	1929.37
76	0.423312	0.63997	0.711318	0.162936	0.456432	0.614511		1.5625	423.312	639.971	711.318	162.936	456.432	614.511		1.5625	338.65	511.976	569.054	511.17	1431.94	1927.88
77	0.42371	0.64094	0.711004	0.164059	0.461139	0.613982		1.58333	423.71	640.94	711.004	164.059	461.139	613.982		1.58333	338.968	512.752	568.803	514.694	1446.71	1926.22
78	0.424691	0.641876	0.710458	0.165031	0.465763	0.613306		1.60417	424.691	641.876	710.458	165.031	465.764	613.306		1.60417	339.753	513.501	568.367	517.744	1461.22	1924.1
79	0.425698	0.642767	0.70986	0.165567	0.470318	0.612601		1.625	425.698	642.767	709.86	165.567	470.318	612.601		1.625	340.559	514.213	567.888	519.426	1475.51	1921.89
80	0.426188	0.643437	0.709234	0.165463	0.475223	0.61189		1.64583	426.188	643.437	709.234	165.463	475.223	611.89		1.64583	340.95	514.749	567.387	519.098	1490.9	1919.66
81	0.427664	0.643949	0.708542	0.165251	0.479864	0.610973		1.66667	427.664	643.949	708.542	165.251	479.864	610.973		1.66667	342.131	515.159	566.833	518.435	1505.46	1916.78
82	0.42919	0.644459	0.70781	0.164869	0.484191	0.610154		1.6875	429.19	644.459	707.81	164.869	484.191	610.154		1.6875	343.352	515.567	566.248	517.236	1519.03	1914.21
83	0.430235	0.644844	0.706976	0.164502	0.488046	0.609626		1.70833	430.235	644.844	706.976	164.502	488.046	609.626		1.70833	344.188	515.875	565.581	516.086	1531.12	1912.55
84	0.429414	0.645106	0.705996	0.163967	0.491656	0.609206		1.72917	429.414	645.106	705.996	163.967	491.656	609.206		1.72917	343.531	516.085	564.797	514.407	1542.45	1911.24
85	0.427559	0.645327	0.704835	0.163656	0.495187	0.608566		1.75	427.559	645.327	704.835	163.656	495.187	608.566		1.75	342.047	516.261	563.868	513.431	1553.53	1909.23
86	0.424942	0.64552	0.703693	0.163491	0.498784	0.607739		1.77083	424.942	645.52	703.693	163.491	498.784	607.739		1.77083	339.953	516.416	562.955	512.913	1564.81	1906.63
87	0.422254	0.645528	0.7024	0.163578	0.502092	0.606855		1.79167	422.254	645.528	702.4	163.578	502.092	606.856		1.79167	337.803	516.422	561.92	513.187	1575.19	1903.86
88	0.419674	0.645622	0.701091	0.163734	0.505075	0.606103		1.8125	419.674	645.622	701.091	163.734	505.075	606.103		1.8125	335.739	516.497	560.873	513.677	1584.55	1901.5
89	0.416986	0.645755	0.69952	0.163998	0.507652	0.605432		1.83333	416.986	645.755	699.52	163.998	507.652	605.432		1.83333	333.589	516.604	559.616	514.504	1592.63	1899.39
90	0.414646	0.645551	0.698105	0.164239	0.509629	0.604866		1.85417	414.646	645.551	698.105	164.239	509.629	604.866		1.85417	331.716	516.44	558.484	515.258	1598.83	1897.62
91	0.412508	0.64532	0.696998	0.164681	0.511649	0.604381		1.875	412.508	645.32	696.998	164.681	511.649	604.381		1.875	330.007	516.256	557.599	516.646	1605.17	1896.1
92	0.410974	0.645195	0.695968	0.165394	0.5135	0.603946		1.89583	410.974	645.195	695.968	165.394	513.5	603.946		1.89583	328.779	516.156	556.775	518.884	1610.98	1894.73
93	0.409755	0.645108	0.694934	0.165984	0.515679	0.603611		1.91667	409.755	645.108	694.934	165.984	515.679	603.611		1.91667	327.804	516.086	555.947	520.735	1617.82	1893.68
94	0.408967	0.64502	0.694065	0.166658	0.518143	0.603247		1.9375	408.967	645.02	694.065	166.658	518.143	603.247		1.9375	327.173	516.016	555.252	522.85	1625.55	1892.54
95	0.407947	0.644975	0.693218	0.167106	0.520386	0.602904		1.95833	407.947	644.975	693.218	167.106	520.386	602.904		1.95833	326.358	515.98	554.575	524.255	1632.58	1891.46
96	0.407612	0.64475	0.692163	0.167796	0.522331	0.60251		1.97917	407.612	644.75	692.163	167.796	522.331	602.51		1.97917	326.089	515.8	553.73	526.419	1638.69	1890.23
97	0.407076	0.644876	0.69158	0.168108	0.524101	0.603248		2	407.076	644.876	691.58	168.108	524.101	603.248		2	325.661	515.9	553.264	527.397	1644.24	1892.54
98	0.405891	0.644871	0.691085	0.168532	0.525932	0.602841		2.02083	405.891	644.871	691.085	168.532	525.932	602.841		2.02083	324.713	515.897	552.868	528.729	1649.98	1891.27
99	0.406839	0.644723	0.690439	0.16917	0.527693	0.602429		2.04167	406.839	644.723	690.439	169.17	527.693	602.429		2.04167	325.471	515.779	552.352	530.73	1655.51	1889.97
100	0.406049	0.645047	0.689762	0.169696	0.529661	0.602007		2.0625	406.049	645.048	689.762	169.696	529.661	602.007		2.0625	324.839	516.038	551.81	532.379	1661.68	1888.65
101	0.406981	0.645214	0.688936	0.170626	0.531591	0.601549		2.08333	406.981	645.214	688.936	170.626	531.591	601.549		2.08333	325.584	516.172	551.149	535.296	1667.74	1887.21
102	0.408453	0.64541	0.688589	0.171389	0.533015	0.601281		2.10417	408.453	645.41	688.589	171.389	533.015	601.281		2.10417	326.762	516.328	550.871	537.69	1672.2	1886.37
103	0.409188	0.64574	0.688034	0.172199	0.533906	0.600776		2.125	409.188	645.74	688.034	172.199	533.906	600.776		2.125	327.35	516.592	550.427	540.231	1675	1884.79
104	0.409579	0.646036	0.687131	0.17302	0.53457	0.600102		2.14583	409.579	646.036	687.131	173.02	534.57	600.102		2.14583	327.664	516.829	549.705	542.807	1677.08	1882.67
105	0.410007	0.646129	0.686332	0.173869	0.535604	0.59938		2.16667	410.007	646.129	686.332	173.869	535.604	599.38		2.16667	328.006	516.903	549.066	545.472	1680.33	1880.41
106	0.410617	0.646091	0.685859	0.174662	0.536594	0.598745		2.1875	410.617	646.091	685.859	174.662	536.594	598.745		2.1875	328.494	516.873	548.687	547.958	1683.43	1878.41
107	0.411023	0.645915	0.685279	0.175418	0.53712	0.597974		2.20833	411.024	645.915	685.279	175.418	537.12	597.974		2.20833	328.819	516.732	548.223	550.331	1685.08	1876
108	0.411575	0.645627	0.684651	0.176153	0.537604	0.597142		2.22917	411.575	645.627	684.651	176.153	537.604	597.142		2.22917	329.26	516.502	547.72	552.636	1686.6	1873.39
109	0.411917	0.645351	0.683824	0.176941	0.538281	0.596377		2.25	411.917	645.351	683.824	176.941	538.281	596.377		2.25	329.533	516.281	547.059	555.109	1688.73	1870.99
110	0.412207	0.645125	0.682923	0.177658	0.538852	0.595512		2.27083	412.207	645.125	682.923	177.658	538.852	595.512		2.27083	329.766	516.1	546.338	557.358	1690.52	1868.27
111	0.412686	0.645034	0.681749	0.178368	0.539396	0.594639		2.29167	412.686	645.034	681.749	178.368	539.396	594.639		2.29167	330.149	516.027	545.399	559.587	1692.22	1865.54
112	0.41321	0.644959	0.680393	0.17904	0.539682	0.593746		2.3125	413.209	644.959	680.393	179.04	539.682	593.746		2.3125	330.568	515.967	544.314	561.693	1693.12	1862.73
113	0.4138	0.64479	0.679351	0.179715	0.540169	0.593019		2.33333	413.8	644.79	679.351	179.715	540.169	593.019		2.33333	331.04	515.832	543.481	563.812	1694.65	1860.45
114	0.414307	0.644418	0.678305	0.180243	0.54028	0.592414		2.35417	414.307	644.418	678.305	180.243	540.28	592.414		2.35417	331.445	515.535	542.644	565.468	1695	1858.55
115	0.414899	0.643975	0.67752	0.180815	0.540195	0.591808		2.375	414.899	643.975	677.52	180.815	540.195	591.808		2.375	331.919	515.18	542.016	567.262	1694.73	1856.65
116	0.415515	0.643577	0.677018	0.181372	0.54023	0.591251		2.39583	415.514	643.577	677.018	181.372	540.23	591.251		2.39583	332.412	514.861	541.615	569.009	1694.84	1854.91
117	0.416201	0.643198	0.676423	0.181955	0.540177	0.5908		2.41667	416.201	643.198	676.423	181.955	540.177	590.8		2.41667	332.961	514.558	541.139	570.84	1694.67	1853.49
118	0.416855	0.642879	0.675704	0.182601	0.54015	0.590307		2.4375	416.855	642.879	675.704	182.601	540.15	590.308		2.4375	333.484	514.303	540.564	572.867	1694.59	1851.95
119	0.418414	0.642751	0.674985	0.183345	0.54001	0.589818		2.45833	418.414	642.751	674.985	183.345	540.01	589.818		2.45833	334.731	514.201	539.988	575.199	1694.15	1850.41
120	0.418026	0.642669	0.674105	0.183843	0.539725	0.589214		2.47917	418.026	642.669	674.105	183.843	539.725	589.214		2.47917	334.421	514.135	539.284	576.761	1693.26	1848.51
121	0.418428	0.64264	0.673402	0.184425	0.539399	0.588726		2.5	418.428	642.64	673.402	184.425	539.399	588.726		2.5	334.743	514.112	538.722	578.59	1692.23	1846.98
122	0.419016	0.642492	0.672772	0.185035	0.539023	0.588216		2.52083	419.016	642.492	672.772	185.035	539.023	588.216		2.52083	335.213	513.994	538.218	580.504	1691.05	1845.38
123	0.419931	0.642218	0.672203	0.185684	0.538689	0.587705		2.54167	419.931	642.218	672.203	185.684	538.689	587.705		2.54167	335.945	513.775	537.763	582.539	1690	1843.78
124	0.420694	0.641957	0.671675	0.186292	0.538473	0.587171		2.5625	420.694	641.957	671.675	186.292	538.473	587.171		2.5625	336.555	513.565	537.34	584.447	1689.33	1842.11
125	0.421722	0.641825	0.67118	0.186974	0.538374	0.586682		2.58333	421.722	641.825	671.18	186.974	538.374	586.682		2.58333	337.378	513.46	536.944	586.584	1689.02	1840.57
126	0.422465	0.641764	0.670697	0.187765	0.538097	0.586244		2.60417	422.465	641.764	670.697	187.765	538.097	586.244		2.60417	337.972	513.411	536.557	589.068	1688.15	1839.2
127	0.423395	0.641698	0.670232	0.188571	0.537721	0.585915		2.625	423.395	641.698	670.232	188.571	537.721	585.915		2.625	338.716	513.358	536.186	591.594	1686.97	1838.16
128	0.424304	0.641681	0.669879	0.18949	0.53734	0.585582		2.64583	424.304	641.681	669.879	189.49	537.34	585.582		2.64583	339.443	513.344	535.903	594.478	1685.77	1837.12
129	0.425297	0.64175	0.669628	0.190292	0.537031	0.585204		2.66667	425.297	641.75	669.628	190.292	537.031	585.204		2.66667	340.238	513.4	535.702	596.995	1684.8	1835.93
130	0.426297	0.641786	0.669501	0.191091	0.536913	0.584787		2.6875	426.297	641.786	669.501	191.091	536.913	584.787		2.6875	341.037	513.429	535.6	599.501	1684.43	1834.63
131	0.42732	0.64181	0.669547	0.19173	0.536746	0.584353		2.70833	427.32	641.81	669.547	191.73	536.746	584.353		2.70833	341.856	513.448	535.638	601.506	1683.91	1833.27
132	0.42824	0.6418	0.669659	0.192299	0.536515	0.583947		2.72917	428.24	641.8	669.659	192.299	536.515	583.947		2.72917	342.592	513.44	535.727	603.29	1683.18	1831.99
133	0.429224	0.641689	0.66969	0.19293	0.536316	0.583663		2.75	429.224	641.689	669.69	192.93	536.316	583.663		2.75	343.379	513.352	535.752	605.272	1682.56	1831.1
134	0.430492	0.641516	0.669596	0.193608	0.536158	0.583498		2.77083	430.492	641.516	669.596	193.608	536.158	583.498		2.77083	344.394	513.213	535.677	607.398	1682.06	1830.58
135	0.431777	0.641331	0.669424	0.194427	0.536049	0.583437		2.79167	431.777	641.331	669.424	194.427	536.049	583.437		2.79167	345.421	513.065	535.539	609.968	1681.72	1830.39
136	0.432923	0.641089	0.669177	0.195007	0.535899	0.583493		2.8125	432.923	641.089	669.177	195.007	535.899	583.493		2.8125	346.339	512.871	535.342	611.787	1681.25	1830.57
137	0.433992	0.64108	0.668822	0.195956	0.535868	0.583549		2.83333	433.992	641.08	668.822	195.956	535.868	583.549		2.83333	347.194	512.864	535.057	614.763	1681.15	1830.74
138	0.435867	0.641266	0.66856	0.196899	0.535847	0.583731		2.85417	435.867	641.266	668.56	196.899	535.847	583.731		2.85417	348.694	513.013	534.848	617.722	1681.09	1831.31
139	0.43804	0.641443	0.668344	0.197769	0.535827	0.583908		2.875	438.04	641.442	668.344	197.769	535.827	583.908		2.875	350.432	513.154	534.675	620.453	1681.03	1831.87
140	0.440154	0.641533	0.668217	0.198537	0.535783	0.583988		2.89583	440.154	641.533	668.217	198.537	535.783	583.988		2.89583	352.123	513.227	534.573	622.86	1680.89	1832.12
141	0.442118	0.641521	0.668168	0.199241	0.535669	0.583888		2.91667	442.118	641.521	668.168	199.241	535.669	583.888		2.91667	353.695	513.216	534.534	625.069	1680.53	1831.81
142	0.443981	0.641432	0.668207	0.199933	0.535566	0.583582		2.9375	443.981	641.432	668.207	199.933	535.566	583.582		2.9375	355.185	513.145	534.566	627.242	1680.21	1830.85
143	0.44584	0.641359	0.668299	0.200677	0.535484	0.583235		2.95833	445.84	641.359	668.299	200.677	535.484	583.235		2.95833	356.672	513.087	534.639	629.574	1679.95	1829.76
144	0.447931	0.641282	0.668381	0.201604	0.535477	0.583062		2.97917	447.931	641.283	668.381	201.604	535.476	583.062		2.97917	358.345	513.026	534.705	632.484	1679.93	1829.21
145	0.449661	0.641158	0.668407	0.202395	0.535461	0.583164		3	449.661	641.158	668.407	202.395	535.461	583.164		3	359.729	512.926	534.726	634.965	1679.88	1829.53
146	0.451164	0.641103	0.668404	0.203136	0.535527	0.58342		3.02083	451.164	641.103	668.404	203.136	535.527	583.42		3.02083	360.931	512.883	534.723	637.288	1680.09	1830.34
147	0.452525	0.641094	0.668367	0.203876	0.535648	0.583704		3.04167	452.525	641.094	668.367	203.876	535.648	583.704		3.04167	362.02	512.875	534.693	639.61	1680.46	1831.23
148	0.453755	0.641105	0.668342	0.204671	0.535772	0.583855		3.0625	453.755	641.105	668.342	204.671	535.772	583.855		3.0625	363.004	512.884	534.674	642.104	1680.85	1831.7
149	0.455733	0.641002	0.66844	0.205494	0.535922	0.583708		3.08333	455.733	641.002	668.44	205.494	535.923	583.708		3.08333	364.586	512.802	534.752	644.689	1681.33	1831.24
150	0.455271	0.640951	0.668619	0.206342	0.536395	0.583377		3.10417	455.271	640.951	668.619	206.342	536.395	583.377		3.10417	364.217	512.761	534.896	647.347	1682.81	1830.2
151	0.457421	0.640851	0.668807	0.207469	0.536827	0.583154		3.125	457.421	640.851	668.807	207.469	536.827	583.154		3.125	365.937	512.681	535.046	650.884	1684.16	1829.5
152	0.458014	0.640828	0.668918	0.208415	0.5372	0.582987		3.14583	458.014	640.828	668.918	208.415	537.2	582.987		3.14583	366.411	512.662	535.134	653.852	1685.33	1828.98
153	0.460231	0.64087	0.668994	0.209528	0.537415	0.582945		3.16667	460.231	640.87	668.994	209.528	537.415	582.945		3.16667	368.185	512.696	535.195	657.343	1686.01	1828.85
154	0.462965	0.640936	0.669056	0.210465	0.537474	0.582868		3.1875	462.965	640.936	669.056	210.465	537.474	582.868		3.1875	370.372	512.749	535.245	660.283	1686.19	1828.61
155	0.465404	0.640924	0.668993	0.211169	0.537516	0.582801		3.20833	465.404	640.924	668.993	211.169	537.516	582.801		3.20833	372.323	512.739	535.194	662.491	1686.32	1828.4
156	0.467566	0.640933	0.668882	0.211824	0.537691	0.582759		3.22917	467.566	640.933	668.882	211.824	537.691	582.759		3.22917	374.053	512.747	535.106	664.546	1686.87	1828.26
157	0.469851	0.640945	0.668783	0.212563	0.537918	0.582681		3.25	469.851	640.945	668.783	212.563	537.918	582.681		3.25	375.88	512.756	535.026	666.865	1687.59	1828.02
158	0.472206	0.640925	0.668695	0.21329	0.538133	0.582509		3.27083	472.206	640.925	668.696	213.29	538.133	582.509		3.27083	377.765	512.74	534.956	669.146	1688.26	1827.48
159	0.474611	0.640869	0.668645	0.214067	0.53837	0.582302		3.29167	474.611	640.869	668.645	214.067	538.37	582.302		3.29167	379.689	512.695	534.916	671.582	1689.01	1826.83
160	0.476959	0.640849	0.668607	0.214887	0.53859	0.582134		3.3125	476.959	640.849	668.607	214.887	538.59	582.134		3.3125	381.568	512.679	534.885	674.156	1689.69	1826.3
161	0.479385	0.640861	0.668563	0.215727	0.538839	0.582067		3.33333	479.385	640.861	668.563	215.727	538.839	582.067		3.33333	383.508	512.689	534.851	676.792	1690.47	1826.09
162	0.481795	0.640867	0.668468	0.216542	0.539043	0.582035		3.35417	481.795	640.867	668.468	216.542	539.043	582.035		3.35417	385.436	512.693	534.774	679.346	1691.12	1825.99
163	0.484051	0.640822	0.668444	0.217293	0.539271	0.582051		3.375	484.051	640.822	668.444	217.293	539.271	582.051		3.375	387.241	512.657	534.755	681.703	1691.83	1826.04
164	0.486231	0.64081	0.668447	0.218076	0.539559	0.582159		3.39583	486.231	640.81	668.447	218.076	539.559	582.159		3.39583	388.984	512.648	534.758	684.16	1692.73	1826.38
165	0.488476	0.640848	0.668422	0.218889	0.539956	0.582279		3.41667	488.476	640.848	668.422	218.889	539.956	582.279		3.41667	390.781	512.678	534.738	686.711	1693.98	1826.76
166	0.490673	0.640862	0.668413	0.21974	0.54026	0.58221		3.4375	490.673	640.862	668.413	219.74	540.26	582.21		3.4375	392.538	512.689	534.731	689.381	1694.93	1826.54
167	0.493063	0.640846	0.668358	0.220712	0.540404	0.582038		3.45833	493.063	640.846	668.358	220.712	540.404	582.038		3.45833	394.451	512.677	534.686	692.429	1695.39	1826
168	0.494524	0.640774	0.668454	0.22141	0.540561	0.581849		3.47917	494.524	640.774	668.454	221.41	540.561	581.849		3.47917	395.619	512.62	534.763	694.62	1695.88	1825.41
169	0.49629	0.640774	0.668406	0.222323	0.540867	0.581629		3.5	496.29	640.774	668.406	222.323	540.867	581.629		3.5	397.032	512.619	534.724	697.484	1696.84	1824.72
170	0.498386	0.640848	0.668386	0.223305	0.54132	0.581406		3.52083	498.386	640.848	668.386	223.305	541.32	581.406		3.52083	398.709	512.678	534.709	700.563	1698.26	1824.02
171	0.500667	0.640882	0.668328	0.224261	0.541664	0.581168		3.54167	500.667	640.882	668.328	224.261	541.664	581.168		3.54167	400.534	512.705	534.662	703.565	1699.34	1823.27
172	0.503102	0.640887	0.668288	0.225224	0.541913	0.581103		3.5625	503.102	640.887	668.288	225.224	541.913	581.103		3.5625	402.482	512.71	534.63	706.584	1700.12	1823.07
173	0.505541	0.64092	0.668288	0.226204	0.542111	0.581201		3.58333	505.541	640.92	668.288	226.204	542.111	581.201		3.58333	404.433	512.736	534.63	709.66	1700.74	1823.37
174	0.508263	0.641011	0.668284	0.227252	0.542286	0.581307		3.60417	508.263	641.011	668.284	227.252	542.286	581.308		3.60417	406.611	512.809	534.627	712.947	1701.29	1823.71
175	0.510046	0.641102	0.668291	0.227982	0.542379	0.581295		3.625	510.046	641.102	668.291	227.982	542.379	581.295		3.625	408.037	512.882	534.633	715.238	1701.58	1823.67
176	0.512509	0.641203	0.668289	0.228858	0.542503	0.58106		3.64583	512.509	641.203	668.289	228.858	542.503	581.06		3.64583	410.007	512.962	534.631	717.987	1701.97	1822.93
177	0.515197	0.641255	0.668293	0.22982	0.542794	0.580815		3.66667	515.197	641.255	668.293	229.82	542.794	580.815		3.66667	412.158	513.004	534.634	721.003	1702.88	1822.16
178	0.518198	0.641302	0.668323	0.230869	0.543177	0.580602		3.6875	518.198	641.302	668.323	230.869	543.177	580.602		3.6875	414.558	513.042	534.658	724.294	1704.08	1821.5
179	0.521496	0.6414	0.668332	0.231957	0.543514	0.580492		3.70833	521.496	641.4	668.332	231.957	543.514	580.492		3.70833	417.196	513.12	534.665	727.708	1705.14	1821.15
180	0.524921	0.641438	0.668349	0.233028	0.543841	0.580428		3.72917	524.921	641.438	668.349	233.028	543.841	580.428		3.72917	419.937	513.151	534.679	731.068	1706.17	1820.95
181	0.528364	0.641458	0.66836	0.234075	0.544177	0.580466		3.75	528.364	641.458	668.36	234.075	544.177	580.466		3.75	422.691	513.167	534.688	734.352	1707.22	1821.07
182	0.531699	0.641501	0.668359	0.235095	0.544366	0.580485		3.77083	531.699	641.501	668.359	235.095	544.366	580.485		3.77083	425.359	513.201	534.687	737.554	1707.81	1821.13
183	0.534871	0.641538	0.668369	0.236023	0.54445	0.58043		3.79167	534.871	641.538	668.369	236.023	544.45	580.43		3.79167	427.897	513.231	534.695	740.463	1708.08	1820.96
184	0.537945	0.641698	0.668367	0.236914	0.544579	0.580266		3.8125	537.945	641.698	668.367	236.914	544.579	580.266		3.8125	430.356	513.359	534.694	743.261	1708.48	1820.44
185	0.540816	0.64196	0.66839	0.237798	0.544719	0.580021		3.83333	540.816	641.96	668.39	237.798	544.719	580.021		3.83333	432.653	513.568	534.712	746.034	1708.92	1819.67
186	0.543369	0.642057	0.668403	0.238628	0.544772	0.579751		3.85417	543.369	642.057	668.403	238.628	544.772	579.751		3.85417	434.695	513.645	534.722	748.636	1709.09	1818.83
187	0.546037	0.642047	0.668366	0.23944	0.544809	0.579568		3.875	546.037	642.047	668.366	239.44	544.809	579.568		3.875	436.83	513.637	534.693	751.185	1709.21	1818.25
188	0.548896	0.642053	0.668348	0.240291	0.544816	0.579302		3.89583	548.896	642.053	668.348	240.291	544.816	579.302		3.89583	439.117	513.643	534.678	753.856	1709.23	1817.42
189	0.551549	0.642071	0.668357	0.241098	0.54484	0.579077		3.91667	551.549	642.071	668.357	241.099	544.84	579.077		3.91667	441.239	513.657	534.686	756.387	1709.3	1816.71
190	0.554416	0.642145	0.668408	0.241925	0.544843	0.57896		3.9375	554.416	642.145	668.409	241.925	544.843	578.96		3.9375	443.533	513.716	534.727	758.979	1709.31	1816.35
191	0.557401	0.642297	0.668427	0.242837	0.544923	0.578837		3.95833	557.401	642.297	668.427	242.837	544.923	578.837		3.95833	445.921	513.837	534.742	761.843	1709.56	1815.96
192	0.560288	0.642431	0.668387	0.243794	0.545071	0.578689		3.97917	560.288	642.431	668.387	243.794	545.071	578.689		3.97917	448.231	513.945	534.71	764.844	1710.03	1815.49
193	0.56325	0.642551	0.668386	0.244687	0.545153	0.578588		4	563.25	642.551	668.386	244.687	545.153	578.588		4	450.6	514.041	534.709	767.644	1710.28	1815.18
194	0.566298	0.642672	0.668428	0.245598	0.545243	0.578448		4.02083	566.298	642.672	668.428	245.598	545.243	578.448		4.02083	453.039	514.137	534.742	770.503	1710.57	1814.74
195	0.56925	0.64276	0.668548	0.246539	0.545296	0.578242		4.04167	569.25	642.76	668.548	246.539	545.296	578.242		4.04167	455.4	514.208	534.839	773.457	1710.73	1814.09
196	0.572072	0.642782	0.668685	0.247486	0.545352	0.57805		4.0625	572.072	642.782	668.685	247.486	545.352	578.05		4.0625	457.657	514.225	534.948	776.427	1710.91	1813.49
197	0.575057	0.642785	0.668728	0.248469	0.545362	0.577787		4.08333	575.057	642.785	668.728	248.469	545.362	577.787		4.08333	460.046	514.228	534.983	779.511	1710.94	1812.66
198	0.57802	0.64281	0.668763	0.249455	0.5454	0.577507		4.10417	578.02	642.81	668.763	249.455	545.4	577.507		4.10417	462.416	514.248	535.011	782.604	1711.06	1811.79
199	0.580938	0.642833	0.668745	0.250413	0.545449	0.577263		4.125	580.938	642.833	668.745	250.413	545.449	577.263		4.125	464.75	514.267	534.996	785.609	1711.21	1811.02
200	0.583719	0.642918	0.668715	0.251236	0.545513	0.577047		4.14583	583.719	642.918	668.715	251.236	545.513	577.047		4.14583	466.975	514.334	534.972	788.192	1711.41	1810.34
201	0.586382	0.642993	0.668725	0.252074	0.545658	0.576865		4.16667	586.382	642.993	668.725	252.074	545.658	576.865		4.16667	469.105	514.395	534.98	790.821	1711.87	1809.77
202	0.588997	0.643167	0.668727	0.252884	0.545819	0.576724		4.1875	588.997	643.167	668.727	252.884	545.819	576.724		4.1875	471.197	514.534	534.982	793.362	1712.37	1809.33
203	0.591522	0.643349	0.668722	0.253736	0.545942	0.576525		4.20833	591.522	643.349	668.722	253.736	545.942	576.525		4.20833	473.218	514.68	534.978	796.033	1712.76	1808.71
204	0.594031	0.643482	0.668837	0.254555	0.546034	0.576368		4.22917	594.031	643.482	668.837	254.555	546.034	576.368		4.22917	475.225	514.785	535.069	798.605	1713.05	1808.21
205	0.596486	0.643498	0.668999	0.255452	0.546034	0.576248		4.25	596.486	643.498	668.999	255.452	546.034	576.248		4.25	477.189	514.798	535.199	801.419	1713.05	1807.84
206	0.598889	0.64346	0.669181	0.256339	0.546065	0.57597		4.27083	598.889	643.461	669.181	256.339	546.065	575.97		4.27083	479.112	514.768	535.345	804.2	1713.14	1806.97
207	0.601221	0.643422	0.669171	0.257218	0.546071	0.57562		4.29167	601.221	643.422	669.171	257.218	546.071	575.62		4.29167	480.977	514.738	535.337	806.958	1713.16	1805.87
208	0.60339	0.643341	0.669134	0.258066	0.546098	0.575335		4.3125	603.39	643.341	669.134	258.066	546.098	575.335		4.3125	482.712	514.672	535.307	809.619	1713.25	1804.97
209	0.605446	0.643359	0.669077	0.258912	0.546123	0.575152		4.33333	605.446	643.359	669.077	258.912	546.124	575.152		4.33333	484.357	514.687	535.262	812.275	1713.33	1804.4
210	0.607418	0.643497	0.669016	0.25977	0.546174	0.574996		4.35417	607.418	643.497	669.016	259.77	546.174	574.996		4.35417	485.934	514.797	535.213	814.966	1713.49	1803.91
211	0.609292	0.643673	0.669001	0.260599	0.546192	0.574829		4.375	609.292	643.673	669.001	260.599	546.192	574.829		4.375	487.434	514.938	535.201	817.566	1713.54	1803.39
212	0.611191	0.643763	0.669024	0.261424	0.54618	0.574623		4.39583	611.191	643.763	669.024	261.424	546.18	574.623		4.39583	488.952	515.01	535.22	820.155	1713.51	1802.74
213	0.613081	0.643794	0.669079	0.262229	0.546231	0.574448		4.41667	613.081	643.794	669.079	262.229	546.231	574.448		4.41667	490.465	515.035	535.263	822.678	1713.66	1802.19
214	0.61485	0.643777	0.669194	0.262999	0.546252	0.574307		4.4375	614.851	643.777	669.194	262.999	546.251	574.307		4.4375	491.88	515.021	535.355	825.096	1713.73	1801.75
215	0.616635	0.643733	0.669259	0.263873	0.546287	0.574091		4.45833	616.635	643.733	669.259	263.873	546.287	574.091		4.45833	493.308	514.986	535.407	827.837	1713.84	1801.07
216	0.618479	0.643759	0.669249	0.26476	0.546386	0.573811		4.47917	618.479	643.759	669.249	264.76	546.386	573.811		4.47917	494.783	515.007	535.399	830.621	1714.15	1800.19
217	0.620024	0.643814	0.66918	0.265422	0.546395	0.573481		4.5	620.024	643.814	669.18	265.422	546.395	573.481		4.5	496.019	515.051	535.344	832.697	1714.18	1799.16
218	0.621498	0.643921	0.669178	0.266257	0.54645	0.573251		4.52083	621.498	643.921	669.178	266.257	546.45	573.251		4.52083	497.199	515.137	535.342	835.316	1714.35	1798.44
219	0.622814	0.644032	0.669233	0.267114	0.546528	0.573099		4.54167	622.814	644.032	669.233	267.114	546.528	573.099		4.54167	498.251	515.225	535.386	838.005	1714.6	1797.96
220	0.624109	0.644058	0.669199	0.268037	0.546622	0.572908		4.5625	624.11	644.058	669.199	268.037	546.622	572.908		4.5625	499.288	515.247	535.359	840.9	1714.89	1797.36
221	0.625676	0.644075	0.669131	0.269001	0.546796	0.572732		4.58333	625.676	644.075	669.131	269.001	546.796	572.732		4.58333	500.541	515.26	535.305	843.924	1715.44	1796.81
222	0.627248	0.644049	0.669146	0.270006	0.546951	0.572574		4.60417	627.248	644.049	669.146	270.005	546.951	572.574		4.60417	501.799	515.239	535.317	847.076	1715.93	1796.31
223	0.628763	0.64407	0.669256	0.270894	0.547071	0.572471		4.625	628.763	644.07	669.256	270.894	547.071	572.471		4.625	503.011	515.256	535.405	849.864	1716.3	1795.99
224	0.630199	0.644116	0.669357	0.271677	0.547118	0.57226		4.64583	630.199	644.116	669.357	271.677	547.118	572.26		4.64583	504.159	515.293	535.486	852.32	1716.45	1795.32
225	0.631484	0.644262	0.669393	0.27238	0.547042	0.57197		4.66667	631.484	644.262	669.393	272.38	547.042	571.97		4.66667	505.187	515.41	535.514	854.526	1716.21	1794.42
226	0.632672	0.644374	0.669409	0.273118	0.546971	0.571697		4.6875	632.673	644.374	669.409	273.118	546.971	571.697		4.6875	506.138	515.499	535.527	856.84	1715.99	1793.56
227	0.63384	0.644394	0.669419	0.273809	0.546825	0.571483		4.70833	633.84	644.394	669.419	273.809	546.825	571.483		4.70833	507.072	515.516	535.535	859.009	1715.53	1792.89
228	0.634817	0.644377	0.669383	0.274501	0.546677	0.571295		4.72917	634.817	644.377	669.383	274.501	546.677	571.295		4.72917	507.854	515.501	535.506	861.18	1715.07	1792.3
229	0.635794	0.644368	0.669299	0.275389	0.546577	0.571191		4.75	635.794	644.368	669.299	275.389	546.577	571.191		4.75	508.635	515.494	535.439	863.965	1714.75	1791.97
230	0.63662	0.644367	0.669254	0.278665	0.546558	0.571073		4.77083	636.62	644.367	669.254	278.665	546.558	571.073		4.77083	509.296	515.494	535.403	874.243	1714.69	1791.6
231	0.637425	0.644495	0.66924	0.278554	0.546591	0.570921		4.79167	637.425	644.495	669.24	278.554	546.591	570.921		4.79167	509.94	515.596	535.392	873.896	1714.8	1791.12
232	0.638205	0.644621	0.669267	0.278743	0.546667	0.570734		4.8125	638.205	644.621	669.267	278.743	546.667	570.734		4.8125	510.564	515.697	535.413	874.488	1715.03	1790.54
233	0.638952	0.644733	0.669351	0.279176	0.546704	0.570672		4.83333	638.952	644.733	669.351	279.176	546.704	570.672		4.83333	511.162	515.787	535.481	875.847	1715.15	1790.34
234	0.63985	0.644742	0.669434	0.279543	0.546645	0.569988		4.85417	639.85	644.742	669.434	279.543	546.645	569.988		4.85417	511.88	515.794	535.547	876.998	1714.96	1788.2
235	0.640749	0.644724	0.669469	0.279975	0.546516	0.569349		4.875	640.749	644.724	669.469	279.975	546.516	569.349		4.875	512.599	515.779	535.575	878.354	1714.56	1786.19
236	0.641609	0.644762	0.669473	0.280371	0.546365	0.569045		4.89583	641.609	644.762	669.473	280.371	546.365	569.045		4.89583	513.287	515.809	535.578	879.597	1714.09	1785.24
237								4.91667								4.91667
238	0.65022	0.651606	0.659782	0.291503	0.545288	0.56606		4.9375	650.22	651.606	659.782	291.503	545.288	566.06		4.9375	520.176	521.285	527.826	914.52	1710.71	1775.88
239	0.649761	0.651516	0.673697	0.287397	0.544322	0.566503		4.95833	649.761	651.516	673.697	287.397	544.322	566.503		4.95833	519.809	521.213	538.958	901.639	1707.68	1777.26
240	0.650935	0.651558	0.67574	0.287333	0.544639	0.567382		4.97917	650.935	651.558	675.74	287.333	544.639	567.382		4.97917	520.748	521.247	540.592	901.437	1708.67	1780.02
241	0.652059	0.651471	0.675991	0.288493	0.545158	0.568063		5	652.059	651.471	675.991	288.493	545.158	568.063		5	521.647	521.177	540.793	905.077	1710.3	1782.16
242	0.653293	0.651396	0.675808	0.2908	0.545702	0.568472		5.02083	653.293	651.396	675.808	290.8	545.702	568.472		5.02083	522.635	521.117	540.646	912.315	1712.01	1783.44
243	0.654355	0.651345	0.675392	0.291685	0.546256	0.568761		5.04167	654.355	651.345	675.392	291.685	546.256	568.761		5.04167	523.484	521.076	540.313	915.09	1713.74	1784.35
244	0.655162	0.651436	0.675173	0.291548	0.546861	0.568885		5.0625	655.162	651.436	675.173	291.548	546.861	568.885		5.0625	524.13	521.149	540.138	914.66	1715.64	1784.74
245	0.655536	0.651525	0.674988	0.290863	0.547182	0.568886		5.08333	655.536	651.525	674.988	290.863	547.182	568.886		5.08333	524.429	521.22	539.99	912.513	1716.65	1784.74
246	0.655508	0.651451	0.674695	0.290281	0.547313	0.568743		5.10417	655.508	651.451	674.695	290.281	547.313	568.743		5.10417	524.406	521.16	539.756	910.685	1717.06	1784.29
247	0.655393	0.651281	0.674465	0.290104	0.547504	0.568544		5.125	655.393	651.281	674.465	290.104	547.504	568.544		5.125	524.315	521.025	539.572	910.13	1717.66	1783.67
248	0.65554	0.651116	0.67429	0.290091	0.547532	0.568275		5.14583	655.54	651.116	674.29	290.091	547.532	568.275		5.14583	524.432	520.893	539.432	910.09	1717.75	1782.82
249	0.655974	0.650983	0.674368	0.289921	0.547501	0.567972		5.16667	655.974	650.983	674.368	289.921	547.501	567.972		5.16667	524.779	520.786	539.494	909.557	1717.65	1781.87
250	0.656527	0.650911	0.674471	0.28987	0.54742	0.567689		5.1875	656.527	650.911	674.471	289.87	547.42	567.689		5.1875	525.221	520.729	539.577	909.397	1717.4	1780.99
251	0.657059	0.650926	0.674386	0.290158	0.547145	0.567398		5.20833	657.059	650.926	674.386	290.158	547.145	567.398		5.20833	525.647	520.74	539.509	910.298	1716.53	1780.07
252	0.657647	0.651032	0.674369	0.290485	0.546866	0.567171		5.22917	657.647	651.032	674.369	290.485	546.866	567.171		5.22917	526.118	520.825	539.495	911.324	1715.66	1779.36
253	0.658109	0.651075	0.674292	0.290561	0.546563	0.566977		5.25	658.109	651.075	674.292	290.561	546.563	566.977		5.25	526.487	520.86	539.433	911.565	1714.71	1778.75
254	0.658281	0.651016	0.674218	0.290434	0.546304	0.566751		5.27083	658.281	651.016	674.218	290.434	546.304	566.751		5.27083	526.624	520.813	539.374	911.164	1713.9	1778.04
255	0.65836	0.651004	0.674105	0.290385	0.546105	0.566474		5.29167	658.36	651.004	674.105	290.385	546.105	566.474		5.29167	526.688	520.804	539.284	911.011	1713.27	1777.17
256	0.658568	0.650999	0.673892	0.290423	0.545871	0.566106		5.3125	658.568	650.999	673.892	290.423	545.871	566.106		5.3125	526.854	520.8	539.114	911.132	1712.54	1776.02
257	0.658776	0.651046	0.67375	0.290517	0.545717	0.565747		5.33333	658.776	651.046	673.75	290.517	545.717	565.747		5.33333	527.021	520.837	539	911.427	1712.05	1774.89
258	0.658918	0.651116	0.673658	0.290824	0.545585	0.565454		5.35417	658.918	651.116	673.658	290.824	545.585	565.454		5.35417	527.134	520.892	538.926	912.389	1711.64	1773.97
259	0.65899	0.651253	0.673615	0.290985	0.545575	0.565199		5.375	658.99	651.253	673.615	290.985	545.575	565.199		5.375	527.192	521.002	538.892	912.894	1711.61	1773.17
260	0.659076	0.651215	0.673553	0.291144	0.545565	0.564963		5.39583	659.076	651.215	673.553	291.144	545.565	564.963		5.39583	527.261	520.972	538.843	913.393	1711.58	1772.43
261	0.659233	0.651145	0.673563	0.291214	0.545397	0.564804		5.41667	659.233	651.145	673.563	291.214	545.397	564.804		5.41667	527.387	520.916	538.851	913.614	1711.05	1771.93
262	0.65946	0.65099	0.673408	0.291224	0.545186	0.564679		5.4375	659.46	650.99	673.408	291.224	545.186	564.679		5.4375	527.568	520.792	538.726	913.643	1710.39	1771.54
263	0.659783	0.650944	0.673264	0.291213	0.544966	0.564543		5.45833	659.783	650.944	673.264	291.213	544.966	564.543		5.45833	527.826	520.756	538.612	913.61	1709.7	1771.12
264	0.660106	0.650977	0.673016	0.291156	0.544855	0.564394		5.47917	660.106	650.977	673.016	291.156	544.855	564.394		5.47917	528.085	520.782	538.413	913.431	1709.35	1770.65
265	0.660351	0.650999	0.672859	0.291139	0.544849	0.564218		5.5	660.351	650.999	672.859	291.139	544.849	564.218		5.5	528.281	520.799	538.287	913.377	1709.33	1770.1
266	0.660498	0.650947	0.672832	0.291129	0.544798	0.564023		5.52083	660.498	650.947	672.832	291.129	544.798	564.023		5.52083	528.398	520.758	538.266	913.345	1709.17	1769.48
267	0.660839	0.651012	0.672891	0.291285	0.544762	0.563841		5.54167	660.839	651.013	672.891	291.285	544.762	563.841		5.54167	528.671	520.81	538.313	913.836	1709.06	1768.91
268	0.661349	0.651095	0.672919	0.291551	0.544721	0.563622		5.5625	661.349	651.095	672.919	291.551	544.721	563.622		5.5625	529.079	520.876	538.335	914.671	1708.93	1768.23
269	0.661962	0.651169	0.672761	0.291847	0.544611	0.563444		5.58333	661.962	651.169	672.761	291.846	544.611	563.444		5.58333	529.569	520.935	538.209	915.597	1708.58	1767.67
270	0.662126	0.651103	0.672605	0.291646	0.54443	0.5634		5.60417	662.126	651.103	672.605	291.646	544.43	563.4		5.60417	529.701	520.883	538.084	914.969	1708.02	1767.53
271	0.661923	0.650927	0.672483	0.291398	0.544223	0.563314		5.625	661.923	650.928	672.483	291.398	544.223	563.314		5.625	529.539	520.742	537.986	914.19	1707.37	1767.26
272	0.66182	0.650733	0.672343	0.291172	0.543994	0.563088		5.64583	661.82	650.733	672.343	291.172	543.994	563.088		5.64583	529.456	520.586	537.874	913.48	1706.65	1766.55
273	0.66173	0.650669	0.67214	0.290961	0.54376	0.562774		5.66667	661.73	650.669	672.14	290.961	543.76	562.774		5.66667	529.384	520.535	537.712	912.819	1705.91	1765.56
274	0.661723	0.650719	0.671914	0.291022	0.54366	0.562497		5.6875	661.723	650.719	671.914	291.022	543.66	562.497		5.6875	529.379	520.575	537.531	913.009	1705.6	1764.7
275	0.661817	0.650672	0.671849	0.291039	0.543582	0.562249		5.70833	661.817	650.672	671.849	291.039	543.582	562.249		5.70833	529.454	520.538	537.479	913.062	1705.36	1763.92
276	0.661871	0.6505	0.671906	0.290958	0.543536	0.562044		5.72917	661.871	650.5	671.906	290.958	543.536	562.044		5.72917	529.497	520.4	537.524	912.808	1705.21	1763.28
277	0.661967	0.650463	0.67185	0.291037	0.543599	0.561825		5.75	661.967	650.463	671.85	291.037	543.599	561.825		5.75	529.574	520.371	537.48	913.059	1705.41	1762.59
278	0.662046	0.650507	0.67169	0.290939	0.543424	0.561557		5.77083	662.046	650.507	671.69	290.939	543.424	561.557		5.77083	529.637	520.405	537.352	912.75	1704.86	1761.75
279	0.662245	0.650612	0.671572	0.290695	0.543224	0.561394		5.79167	662.245	650.612	671.572	290.695	543.224	561.394		5.79167	529.796	520.49	537.257	911.985	1704.23	1761.24
280	0.662511	0.650694	0.671597	0.290503	0.542911	0.561289		5.8125	662.511	650.694	671.597	290.503	542.911	561.289		5.8125	530.009	520.556	537.277	911.383	1703.25	1760.91
281	0.662635	0.650664	0.67164	0.290598	0.542556	0.561141		5.83333	662.635	650.664	671.64	290.598	542.556	561.141		5.83333	530.108	520.531	537.312	911.679	1702.14	1760.44
282	0.662645	0.650597	0.671726	0.290724	0.542277	0.56089		5.85417	662.645	650.596	671.726	290.724	542.277	560.89		5.85417	530.116	520.477	537.381	912.074	1701.26	1759.65
283	0.662725	0.650592	0.671625	0.290527	0.542192	0.560611		5.875	662.725	650.592	671.625	290.527	542.192	560.611		5.875	530.18	520.473	537.3	911.459	1700.99	1758.78
284	0.663089	0.650624	0.671339	0.29039	0.542018	0.560323		5.89583	663.09	650.624	671.339	290.39	542.018	560.323		5.89583	530.472	520.499	537.071	911.026	1700.45	1757.88
285	0.663582	0.650682	0.671259	0.290372	0.541899	0.560095		5.91667	663.582	650.682	671.259	290.372	541.899	560.095		5.91667	530.866	520.545	537.007	910.972	1700.07	1757.16
286	0.663785	0.650757	0.671374	0.290454	0.541847	0.559933		5.9375	663.785	650.757	671.374	290.454	541.847	559.933		5.9375	531.028	520.605	537.099	911.229	1699.91	1756.65
287	0.663756	0.650831	0.671578	0.29069	0.541777	0.559783		5.95833	663.756	650.831	671.578	290.69	541.777	559.783		5.95833	531.005	520.665	537.262	911.968	1699.69	1756.18
288	0.663688	0.65089	0.671589	0.291102	0.541859	0.559546		5.97917	663.688	650.89	671.589	291.102	541.859	559.546		5.97917	530.95	520.712	537.272	913.261	1699.95	1755.44
289	0.663814	0.650908	0.671358	0.291437	0.541767	0.559327		6	663.814	650.908	671.358	291.437	541.767	559.327		6	531.052	520.726	537.086	914.311	1699.66	1754.75
290	0.664118	0.650891	0.671115	0.291537	0.541517	0.559166		6.02083	664.118	650.891	671.115	291.537	541.517	559.166		6.02083	531.295	520.713	536.892	914.626	1698.88	1754.25
291	0.664462	0.650887	0.671107	0.291403	0.541136	0.558966		6.04167	664.462	650.887	671.107	291.403	541.136	558.966		6.04167	531.57	520.71	536.885	914.204	1697.68	1753.62
292	0.664646	0.65093	0.671283	0.291256	0.540711	0.558769		6.0625	664.646	650.93	671.283	291.256	540.711	558.769		6.0625	531.717	520.744	537.026	913.744	1696.35	1753
293	0.664643	0.651029	0.671311	0.291293	0.540428	0.558553		6.08333	664.643	651.029	671.311	291.293	540.428	558.553		6.08333	531.714	520.823	537.049	913.86	1695.46	1752.32
294	0.66455	0.650982	0.671071	0.291424	0.540326	0.558303		6.10417	664.55	650.982	671.071	291.424	540.326	558.303		6.10417	531.64	520.786	536.857	914.27	1695.14	1751.54
295	0.664685	0.650879	0.670861	0.29153	0.540195	0.558038		6.125	664.685	650.879	670.861	291.53	540.195	558.038		6.125	531.748	520.704	536.689	914.603	1694.73	1750.71
296	0.664994	0.650822	0.670805	0.291639	0.539942	0.557796		6.14583	664.994	650.822	670.805	291.639	539.942	557.796		6.14583	531.995	520.658	536.644	914.945	1693.94	1749.95
297	0.665228	0.65088	0.6708	0.291779	0.539615	0.557639		6.16667	665.228	650.88	670.8	291.779	539.615	557.639		6.16667	532.182	520.704	536.64	915.385	1692.91	1749.45
298	0.665314	0.650936	0.670753	0.291927	0.539667	0.557513		6.1875	665.314	650.936	670.753	291.927	539.667	557.514		6.1875	532.251	520.749	536.602	915.848	1693.07	1749.06
299	0.665376	0.650971	0.670592	0.291914	0.53973	0.557377		6.20833	665.376	650.971	670.592	291.914	539.73	557.377		6.20833	532.301	520.777	536.473	915.808	1693.27	1748.63
300	0.6655	0.650939	0.670476	0.291971	0.539708	0.557182		6.22917	665.5	650.939	670.476	291.971	539.708	557.182		6.22917	532.4	520.751	536.381	915.986	1693.2	1748.02
301	0.665738	0.650923	0.670411	0.292051	0.539708	0.556909		6.25	665.738	650.923	670.411	292.051	539.707	556.909		6.25	532.59	520.738	536.329	916.237	1693.2	1747.17
302	0.665936	0.650936	0.670278	0.292168	0.539543	0.556672		6.27083	665.936	650.936	670.278	292.168	539.543	556.672		6.27083	532.749	520.748	536.222	916.604	1692.68	1746.42
303	0.665986	0.650978	0.670111	0.292332	0.539316	0.556532		6.29167	665.986	650.978	670.111	292.332	539.316	556.532		6.29167	532.789	520.782	536.089	917.119	1691.97	1745.98
304	0.665969	0.651007	0.66996	0.29258	0.539247	0.556356		6.3125	665.969	651.007	669.96	292.58	539.247	556.356		6.3125	532.775	520.806	535.968	917.897	1691.75	1745.43
305	0.666019	0.651004	0.66986	0.292652	0.539062	0.556155		6.33333	666.019	651.004	669.86	292.652	539.062	556.155		6.33333	532.816	520.803	535.888	918.125	1691.17	1744.8
306	0.666135	0.651091	0.669911	0.292757	0.538841	0.555964		6.35417	666.135	651.091	669.911	292.757	538.841	555.964		6.35417	532.908	520.872	535.929	918.452	1690.48	1744.2
307	0.666228	0.651168	0.669945	0.292899	0.53862	0.555756		6.375	666.228	651.168	669.945	292.899	538.62	555.756		6.375	532.983	520.934	535.956	918.899	1689.79	1743.55
308	0.666308	0.651145	0.669906	0.292854	0.538327	0.555592		6.39583	666.308	651.144	669.906	292.854	538.327	555.592		6.39583	533.046	520.916	535.925	918.758	1688.87	1743.03
309	0.666399	0.651064	0.66982	0.29279	0.53775	0.555498		6.41667	666.399	651.064	669.82	292.79	537.75	555.498		6.41667	533.12	520.851	535.856	918.557	1687.06	1742.74
310	0.666503	0.650999	0.669688	0.292739	0.537594	0.555341		6.4375	666.503	650.999	669.688	292.739	537.594	555.341		6.4375	533.202	520.8	535.75	918.398	1686.57	1742.25
311	0.66662	0.651048	0.669503	0.292692	0.537388	0.555066		6.45833	666.62	651.048	669.503	292.692	537.388	555.066		6.45833	533.296	520.839	535.602	918.249	1685.92	1741.38
312	0.666685	0.651129	0.669419	0.292686	0.537213	0.554736		6.47917	666.685	651.129	669.419	292.686	537.213	554.736		6.47917	533.348	520.904	535.535	918.231	1685.37	1740.35
313	0.666702	0.651158	0.669376	0.292935	0.536849	0.554446		6.5	666.702	651.159	669.376	292.935	536.849	554.446		6.5	533.362	520.927	535.501	919.013	1684.23	1739.44
314	0.666757	0.651215	0.669372	0.293092	0.536835	0.554274		6.52083	666.757	651.215	669.371	293.092	536.835	554.274		6.52083	533.405	520.972	535.497	919.503	1684.19	1738.9
315	0.666653	0.651236	0.669232	0.293209	0.536627	0.554075		6.54167	666.653	651.236	669.232	293.209	536.627	554.075		6.54167	533.322	520.989	535.385	919.87	1683.54	1738.28
316	0.666815	0.65128	0.668882	0.293367	0.536428	0.55381		6.5625	666.815	651.28	668.882	293.367	536.428	553.81		6.5625	533.452	521.024	535.106	920.368	1682.91	1737.44
317	0.667002	0.651253	0.668411	0.293515	0.536251	0.553568		6.58333	667.002	651.253	668.411	293.515	536.251	553.568		6.58333	533.602	521.002	534.729	920.832	1682.36	1736.68
318	0.667062	0.65116	0.667993	0.293595	0.536155	0.553411		6.60417	667.062	651.16	667.993	293.595	536.155	553.411		6.60417	533.649	520.928	534.394	921.082	1682.06	1736.19
319	0.667056	0.651111	0.667717	0.293779	0.536003	0.553365		6.625	667.056	651.111	667.717	293.779	536.003	553.365		6.625	533.645	520.889	534.174	921.659	1681.58	1736.05
320	0.667139	0.651113	0.667559	0.293865	0.535568	0.553266		6.64583	667.139	651.113	667.559	293.865	535.568	553.266		6.64583	533.711	520.89	534.047	921.931	1680.21	1735.74
321	0.667197	0.651086	0.667519	0.293832	0.535515	0.553042		6.66667	667.197	651.086	667.519	293.832	535.515	553.042		6.66667	533.757	520.869	534.015	921.827	1680.05	1735.03
322	0.667154	0.651049	0.667546	0.29396	0.53528	0.552735		6.6875	667.154	651.049	667.546	293.96	535.279	552.735		6.6875	533.723	520.839	534.036	922.227	1679.31	1734.07
323	0.667115	0.650971	0.667551	0.29414	0.535174	0.552484		6.70833	667.115	650.971	667.551	294.14	535.174	552.484		6.70833	533.692	520.776	534.041	922.793	1678.98	1733.28
324	0.667121	0.650919	0.667642	0.29424	0.53503	0.552307		6.72917	667.121	650.919	667.642	294.24	535.03	552.307		6.72917	533.697	520.735	534.114	923.106	1678.53	1732.73
325	0.667166	0.650856	0.667842	0.294488	0.534909	0.552183		6.75	667.166	650.856	667.842	294.488	534.909	552.183		6.75	533.733	520.684	534.273	923.885	1678.14	1732.34
326	0.667211	0.650817	0.667841	0.294675	0.534653	0.551988		6.77083	667.211	650.817	667.841	294.675	534.653	551.988		6.77083	533.768	520.654	534.273	924.47	1677.34	1731.73
327	0.667422	0.650808	0.66764	0.294709	0.53448	0.551751		6.79167	667.422	650.808	667.64	294.709	534.48	551.751		6.79167	533.938	520.647	534.112	924.577	1676.8	1730.98
328	0.66744	0.650773	0.66737	0.294837	0.534328	0.551563		6.8125	667.44	650.773	667.37	294.837	534.328	551.563		6.8125	533.952	520.618	533.896	924.977	1676.32	1730.39
329	0.667417	0.650763	0.667136	0.294984	0.534082	0.551486		6.83333	667.417	650.763	667.136	294.984	534.082	551.486		6.83333	533.934	520.61	533.709	925.439	1675.55	1730.15
330	0.667439	0.650751	0.666938	0.295329	0.5339	0.551357		6.85417	667.439	650.751	666.938	295.329	533.9	551.357		6.85417	533.951	520.601	533.55	926.523	1674.98	1729.75
331	0.667511	0.650794	0.666854	0.295584	0.533693	0.551146		6.875	667.511	650.794	666.854	295.584	533.693	551.146		6.875	534.009	520.635	533.483	927.323	1674.33	1729.08
332	0.667592	0.650856	0.667012	0.29569	0.533412	0.550876		6.89583	667.592	650.856	667.012	295.69	533.412	550.876		6.89583	534.074	520.685	533.609	927.656	1673.45	1728.24
333	0.667651	0.650876	0.667017	0.295953	0.533123	0.550585		6.91667	667.651	650.876	667.017	295.953	533.123	550.585		6.91667	534.121	520.701	533.614	928.481	1672.54	1727.33
334	0.667671	0.650928	0.666908	0.295891	0.533197	0.55031		6.9375	667.671	650.928	666.908	295.891	533.197	550.31		6.9375	534.137	520.743	533.526	928.286	1672.77	1726.46
335	0.667759	0.651036	0.666773	0.29611	0.532718	0.550102		6.95833	667.759	651.036	666.773	296.11	532.718	550.102		6.95833	534.207	520.829	533.419	928.973	1671.27	1725.81
336	0.668005	0.651108	0.66681	0.296426	0.532529	0.549953		6.97917	668.005	651.108	666.81	296.426	532.529	549.953		6.97917	534.404	520.886	533.448	929.963	1670.68	1725.34
337	0.668382	0.651188	0.666835	0.296438	0.532351	0.549889		7	668.382	651.188	666.835	296.438	532.351	549.889		7	534.706	520.95	533.468	930.002	1670.12	1725.14
338	0.668528	0.651253	0.666839	0.296539	0.532166	0.549656		7.02083	668.528	651.253	666.839	296.539	532.166	549.656		7.02083	534.822	521.002	533.471	930.319	1669.54	1724.41
339	0.668604	0.651294	0.666909	0.29648	0.531865	0.549452		7.04167	668.604	651.294	666.909	296.48	531.865	549.452		7.04167	534.883	521.035	533.527	930.133	1668.6	1723.77
340	0.668582	0.651356	0.667062	0.296744	0.531616	0.549299		7.0625	668.582	651.356	667.062	296.744	531.616	549.299		7.0625	534.865	521.085	533.65	930.963	1667.81	1723.29
341	0.668554	0.651523	0.66719	0.297169	0.531384	0.549094		7.08333	668.554	651.523	667.19	297.169	531.384	549.094		7.08333	534.843	521.219	533.752	932.295	1667.09	1722.65
342	0.66861	0.65163	0.667043	0.297716	0.531214	0.54893		7.10417	668.61	651.63	667.043	297.716	531.214	548.93		7.10417	534.888	521.304	533.634	934.01	1666.55	1722.13
343	0.668783	0.651676	0.666943	0.298201	0.531057	0.548745		7.125	668.784	651.677	666.943	298.201	531.057	548.745		7.125	535.027	521.341	533.554	935.533	1666.06	1721.55
344	0.668983	0.651632	0.667022	0.29853	0.530852	0.548452		7.14583	668.983	651.632	667.022	298.53	530.851	548.452		7.14583	535.186	521.305	533.618	936.565	1665.42	1720.63
345	0.669093	0.651666	0.666947	0.298477	0.530516	0.548174		7.16667	669.093	651.666	666.947	298.477	530.516	548.174		7.16667	535.274	521.333	533.558	936.398	1664.36	1719.76
346	0.669133	0.651743	0.666729	0.298723	0.530011	0.54795		7.1875	669.133	651.743	666.729	298.724	530.011	547.95		7.1875	535.306	521.394	533.383	937.172	1662.78	1719.06
347	0.669234	0.65185	0.666527	0.299075	0.529555	0.547802		7.20833	669.234	651.85	666.527	299.075	529.555	547.802		7.20833	535.388	521.48	533.222	938.275	1661.35	1718.59
348	0.669457	0.651853	0.666464	0.29955	0.52918	0.547634		7.22917	669.457	651.853	666.464	299.55	529.18	547.634		7.22917	535.566	521.482	533.171	939.766	1660.17	1718.07
349	0.669478	0.651778	0.666486	0.299925	0.528922	0.547442		7.25	669.478	651.778	666.486	299.925	528.922	547.442		7.25	535.583	521.422	533.189	940.94	1659.36	1717.47
350	0.669422	0.651765	0.666548	0.300734	0.528667	0.547229		7.27083	669.422	651.765	666.548	300.734	528.667	547.229		7.27083	535.538	521.412	533.238	943.478	1658.56	1716.8
351	0.66948	0.651894	0.666484	0.301296	0.528414	0.547066		7.29167	669.48	651.894	666.484	301.296	528.414	547.066		7.29167	535.584	521.515	533.187	945.243	1657.77	1716.29
352	0.66984	0.652026	0.666404	0.301952	0.528174	0.546878		7.3125	669.84	652.026	666.404	301.952	528.174	546.878		7.3125	535.872	521.621	533.124	947.299	1657.02	1715.7
353	0.670076	0.652169	0.666322	0.302349	0.527844	0.546686		7.33333	670.076	652.169	666.322	302.349	527.844	546.686		7.33333	536.06	521.736	533.058	948.546	1655.98	1715.09
354	0.670542	0.652173	0.666255	0.302847	0.527474	0.546435		7.35417	670.542	652.173	666.255	302.847	527.474	546.435		7.35417	536.434	521.738	533.004	950.108	1654.82	1714.31
355	0.670746	0.65219	0.666337	0.302945	0.52716	0.546165		7.375	670.746	652.19	666.337	302.945	527.16	546.165		7.375	536.597	521.752	533.07	950.414	1653.84	1713.46
356	0.67079	0.652182	0.666383	0.303646	0.526753	0.545865		7.39583	670.79	652.182	666.383	303.646	526.753	545.865		7.39583	536.632	521.746	533.107	952.615	1652.56	1712.52
357	0.670522	0.652183	0.666305	0.303963	0.526171	0.545594		7.41667	670.522	652.183	666.305	303.963	526.171	545.594		7.41667	536.418	521.746	533.044	953.61	1650.73	1711.67
358	0.670454	0.652167	0.666157	0.304397	0.525495	0.545362		7.4375	670.454	652.167	666.157	304.397	525.495	545.362		7.4375	536.363	521.734	532.925	954.973	1648.61	1710.94
359	0.670486	0.652142	0.666069	0.305054	0.524701	0.545171		7.45833	670.486	652.142	666.069	305.054	524.701	545.171		7.45833	536.389	521.714	532.856	957.032	1646.12	1710.34
360	0.670569	0.652137	0.666111	0.305374	0.52381	0.544956		7.47917	670.569	652.136	666.111	305.374	523.81	544.956		7.47917	536.455	521.709	532.888	958.036	1643.33	1709.67
361	0.670524	0.652206	0.666071	0.305398	0.523004	0.544739		7.5	670.524	652.206	666.071	305.398	523.005	544.739		7.5	536.419	521.765	532.857	958.113	1640.8	1708.99
362	0.670393	0.652127	0.665882	0.305408	0.522202	0.544484		7.52083	670.393	652.127	665.882	305.408	522.202	544.484		7.52083	536.315	521.702	532.706	958.142	1638.28	1708.18
363	0.670394	0.652055	0.665637	0.305708	0.521362	0.544252		7.54167	670.394	652.055	665.637	305.708	521.362	544.252		7.54167	536.315	521.644	532.509	959.084	1635.65	1707.46
364	0.67041	0.65201	0.66545	0.306219	0.520629	0.544052		7.5625	670.41	652.01	665.45	306.219	520.629	544.052		7.5625	536.328	521.608	532.36	960.688	1633.34	1706.83
365	0.670411	0.651983	0.665238	0.306929	0.51941	0.543856		7.58333	670.411	651.983	665.238	306.929	519.41	543.856		7.58333	536.329	521.586	532.19	962.914	1629.52	1706.22
366	0.6703	0.651922	0.664964	0.307645	0.517683	0.543585		7.60417	670.3	651.922	664.964	307.645	517.683	543.585		7.60417	536.24	521.537	531.971	965.161	1624.1	1705.36
367	0.670275	0.65187	0.664738	0.308093	0.515876	0.543293		7.625	670.275	651.87	664.738	308.093	515.876	543.293		7.625	536.22	521.496	531.791	966.565	1618.43	1704.45
368	0.670315	0.651871	0.664543	0.30858	0.514101	0.54308		7.64583	670.315	651.871	664.543	308.58	514.101	543.08		7.64583	536.252	521.497	531.635	968.094	1612.87	1703.78
369	0.670347	0.651896	0.664454	0.309005	0.512635	0.54288		7.66667	670.347	651.896	664.454	309.005	512.635	542.88		7.66667	536.278	521.517	531.564	969.427	1608.27	1703.15
370	0.670345	0.651911	0.664367	0.308996	0.511444	0.542673		7.6875	670.345	651.911	664.367	308.996	511.444	542.673		7.6875	536.276	521.529	531.494	969.4	1604.53	1702.5
371	0.670369	0.651929	0.664258	0.309155	0.5102	0.542427		7.70833	670.369	651.928	664.258	309.155	510.2	542.427		7.70833	536.295	521.543	531.407	969.899	1600.63	1701.73
372	0.670383	0.651903	0.6641	0.309309	0.508693	0.542131		7.72917	670.383	651.903	664.1	309.309	508.693	542.131		7.72917	536.306	521.523	531.28	970.38	1595.9	1700.8
373	0.670373	0.651916	0.663968	0.309165	0.506308	0.541797		7.75	670.373	651.916	663.968	309.165	506.308	541.797		7.75	536.298	521.533	531.174	969.928	1588.42	1699.75
374	0.670362	0.651913	0.663786	0.309478	0.503039	0.541517		7.77083	670.362	651.913	663.786	309.478	503.039	541.517		7.77083	536.289	521.53	531.029	970.91	1578.16	1698.88
375	0.670377	0.651912	0.663659	0.309646	0.498954	0.541272		7.79167	670.377	651.912	663.659	309.646	498.954	541.272		7.79167	536.302	521.529	530.927	971.437	1565.35	1698.11
376	0.670347	0.65191	0.663529	0.310209	0.494638	0.541015		7.8125	670.347	651.91	663.529	310.209	494.638	541.015		7.8125	536.278	521.528	530.823	973.204	1551.81	1697.3
377	0.670311	0.651981	0.663413	0.310548	0.490391	0.540755		7.83333	670.311	651.981	663.413	310.548	490.391	540.755		7.83333	536.249	521.585	530.731	974.269	1538.48	1696.48
378	0.670317	0.652038	0.663294	0.310967	0.486142	0.540451		7.85417	670.317	652.038	663.294	310.967	486.142	540.451		7.85417	536.254	521.631	530.635	975.583	1525.15	1695.53
379	0.67041	0.652095	0.663249	0.311338	0.482624	0.540191		7.875	670.41	652.095	663.249	311.338	482.624	540.191		7.875	536.328	521.676	530.599	976.748	1514.12	1694.72
380	0.67059	0.652116	0.663273	0.311834	0.479028	0.539979		7.89583	670.59	652.116	663.273	311.834	479.028	539.979		7.89583	536.472	521.693	530.619	978.302	1502.83	1694.05
381	0.670722	0.652162	0.663306	0.312241	0.475478	0.539756		7.91667	670.722	652.162	663.306	312.241	475.478	539.756		7.91667	536.578	521.73	530.644	979.581	1491.7	1693.35
382	0.670692	0.652175	0.663298	0.312616	0.472338	0.53948		7.9375	670.692	652.175	663.298	312.616	472.338	539.48		7.9375	536.554	521.74	530.638	980.755	1481.85	1692.48
383	0.670615	0.652174	0.66332	0.312505	0.468983	0.539153		7.95833	670.615	652.174	663.32	312.505	468.983	539.153		7.95833	536.492	521.739	530.656	980.408	1471.32	1691.46
384	0.670611	0.65225	0.663267	0.312847	0.465122	0.538869		7.97917	670.611	652.25	663.267	312.847	465.122	538.869		7.97917	536.489	521.8	530.614	981.48	1459.21	1690.57
385	0.670749	0.652382	0.663214	0.316227	0.460129	0.538606		8	670.749	652.382	663.214	316.227	460.129	538.606		8	536.599	521.906	530.571	992.083	1443.54	1689.75
386	0.670928	0.652448	0.66324	0.3148	0.455917	0.538382		8.02083	670.928	652.448	663.24	314.8	455.917	538.382		8.02083	536.742	521.958	530.592	987.607	1430.33	1689.04
387	0.671128	0.652777	0.663918	0.313313	0.452911	0.538		8.04167	671.128	652.777	663.918	313.313	452.911	538		8.04167	536.902	522.222	531.134	982.942	1420.9	1687.84
388	0.671114	0.652833	0.664097	0.315229	0.449895	0.537927		8.0625	671.114	652.833	664.097	315.229	449.895	537.927		8.0625	536.891	522.267	531.277	988.953	1411.43	1687.61
389	0.671549	0.652937	0.663977	0.315996	0.450614	0.537967		8.08333	671.549	652.937	663.977	315.996	450.614	537.966		8.08333	537.239	522.35	531.182	991.36	1413.69	1687.74
390	0.671948	0.652934	0.663843	0.317384	0.448862	0.537968		8.10417	671.948	652.934	663.843	317.384	448.862	537.968		8.10417	537.559	522.347	531.074	995.714	1408.19	1687.74
391	0.672201	0.652878	0.663748	0.318581	0.441038	0.537788		8.125	672.201	652.878	663.748	318.581	441.038	537.788		8.125	537.761	522.302	530.998	999.471	1383.65	1687.18
392	0.672432	0.652909	0.663849	0.31936	0.430962	0.537408		8.14583	672.432	652.909	663.849	319.36	430.962	537.408		8.14583	537.946	522.327	531.079	1001.91	1352.04	1685.98
393	0.672484	0.652959	0.663904	0.320017	0.42279	0.537004		8.16667	672.484	652.959	663.904	320.017	422.79	537.005		8.16667	537.987	522.367	531.123	1003.97	1326.4	1684.72
394	0.672393	0.652995	0.66379	0.320761	0.418222	0.536672		8.1875	672.393	652.995	663.79	320.761	418.223	536.672		8.1875	537.914	522.396	531.032	1006.31	1312.07	1683.68
395	0.67231	0.653023	0.663662	0.321668	0.41376	0.53645		8.20833	672.309	653.023	663.662	321.668	413.76	536.45		8.20833	537.848	522.419	530.93	1009.16	1298.07	1682.98
396	0.672313	0.653056	0.663552	0.322164	0.406594	0.536177		8.22917	672.313	653.056	663.552	322.164	406.594	536.177		8.22917	537.85	522.445	530.842	1010.71	1275.59	1682.12
397	0.672391	0.653028	0.663455	0.322854	0.398352	0.5358		8.25	672.391	653.028	663.455	322.854	398.352	535.8		8.25	537.913	522.422	530.764	1012.88	1249.73	1680.94
398	0.672422	0.653016	0.663382	0.323071	0.393636	0.535417		8.27083	672.422	653.016	663.382	323.071	393.636	535.417		8.27083	537.938	522.413	530.705	1013.56	1234.94	1679.74
399	0.672448	0.65297	0.663285	0.323187	0.393466	0.535108		8.29167	672.448	652.97	663.285	323.187	393.466	535.108		8.29167	537.958	522.376	530.628	1013.92	1234.4	1678.77
400	0.672475	0.652873	0.663139	0.324028	0.390922	0.534859		8.3125	672.475	652.873	663.139	324.028	390.922	534.859		8.3125	537.98	522.298	530.511	1016.56	1226.42	1677.99
401	0.672544	0.652885	0.663117	0.323636	0.383712	0.534654		8.33333	672.544	652.885	663.117	323.636	383.712	534.654		8.33333	538.035	522.308	530.494	1015.33	1203.8	1677.35
402	0.672716	0.652983	0.663081	0.323207	0.376162	0.534345		8.35417	672.716	652.983	663.081	323.207	376.162	534.345		8.35417	538.173	522.386	530.465	1013.98	1180.12	1676.38
403	0.672831	0.652972	0.662914	0.323974	0.368895	0.533937		8.375	672.831	652.972	662.913	323.974	368.895	533.937		8.375	538.265	522.377	530.331	1016.39	1157.32	1675.1
404	0.672796	0.652994	0.662698	0.323622	0.361127	0.53362		8.39583	672.796	652.994	662.698	323.623	361.127	533.62		8.39583	538.237	522.395	530.159	1015.29	1132.95	1674.1
405	0.672628	0.652938	0.66263	0.323801	0.355333	0.533319		8.41667	672.628	652.938	662.63	323.801	355.333	533.319		8.41667	538.103	522.35	530.104	1015.85	1114.77	1673.16
406	0.67251	0.652921	0.662634	0.324118	0.35163	0.532995		8.4375	672.51	652.921	662.634	324.118	351.63	532.995		8.4375	538.008	522.336	530.107	1016.84	1103.15	1672.14
407	0.672454	0.652933	0.662572	0.324406	0.345813	0.53268		8.45833	672.454	652.933	662.572	324.406	345.813	532.68		8.45833	537.963	522.347	530.058	1017.74	1084.9	1671.15
408	0.672371	0.65291	0.662366	0.325119	0.33874	0.532301		8.47917	672.371	652.91	662.366	325.119	338.74	532.301		8.47917	537.897	522.328	529.892	1019.98	1062.71	1669.96
409	0.672339	0.652864	0.662149	0.325281	0.331117	0.531974		8.5	672.339	652.864	662.149	325.281	331.117	531.974		8.5	537.871	522.291	529.719	1020.49	1038.8	1668.94
410	0.672253	0.652748	0.661864	0.325672	0.327583	0.531782		8.52083	672.253	652.748	661.865	325.672	327.583	531.782		8.52083	537.803	522.198	529.492	1021.72	1027.71	1668.33
411	0.672253	0.652653	0.661672	0.32558	0.322571	0.531621		8.54167	672.253	652.654	661.672	325.58	322.571	531.621		8.54167	537.802	522.123	529.337	1021.43	1011.99	1667.83
412	0.672329	0.652612	0.661528	0.32591	0.317101	0.531538		8.5625	672.329	652.612	661.528	325.91	317.101	531.538		8.5625	537.863	522.09	529.222	1022.46	994.825	1667.57
413	0.672367	0.652523	0.661386	0.32597	0.311567	0.531346		8.58333	672.367	652.523	661.386	325.97	311.567	531.346		8.58333	537.893	522.019	529.109	1022.65	977.467	1666.97
414	0.672367	0.652472	0.661248	0.32669	0.307235	0.531031		8.60417	672.367	652.472	661.248	326.69	307.235	531.031		8.60417	537.893	521.978	528.999	1024.91	963.874	1665.98
415	0.672324	0.652464	0.661124	0.326625	0.301558	0.530633		8.625	672.324	652.464	661.124	326.625	301.558	530.633		8.625	537.859	521.971	528.899	1024.71	946.063	1664.73
416	0.672285	0.652415	0.661039	0.326984	0.29625	0.530284		8.64583	672.285	652.415	661.039	326.984	296.25	530.284		8.64583	537.828	521.932	528.831	1025.83	929.413	1663.63
417	0.672263	0.652312	0.660935	0.328363	0.291312	0.529915		8.66667	672.263	652.312	660.935	328.363	291.312	529.915		8.66667	537.81	521.85	528.748	1030.16	913.919	1662.48
418	0.672271	0.652284	0.660787	0.327999	0.286162	0.529566		8.6875	672.271	652.284	660.787	327.999	286.162	529.566		8.6875	537.816	521.827	528.629	1029.02	897.765	1661.38
419	0.672188	0.652253	0.660633	0.327168	0.280917	0.529206		8.70833	672.188	652.253	660.633	327.168	280.917	529.206		8.70833	537.751	521.802	528.507	1026.41	881.307	1660.26
420	0.672129	0.652237	0.660459	0.326367	0.275779	0.528811		8.72917	672.129	652.237	660.459	326.367	275.779	528.811		8.72917	537.703	521.79	528.367	1023.9	865.188	1659.02
421	0.672077	0.652251	0.660318	0.326423	0.270455	0.528438		8.75	672.077	652.251	660.318	326.423	270.455	528.438		8.75	537.662	521.801	528.254	1024.07	848.486	1657.85
422	0.672179	0.65229	0.660215	0.325828	0.265759	0.528242		8.77083	672.179	652.29	660.215	325.828	265.759	528.242		8.77083	537.743	521.832	528.172	1022.21	833.753	1657.23
423	0.672348	0.652293	0.660186	0.325842	0.262393	0.527981		8.79167	672.348	652.293	660.186	325.842	262.393	527.981		8.79167	537.879	521.834	528.149	1022.25	823.194	1656.41
424	0.672482	0.652509	0.660225	0.325008	0.259553	0.527772		8.8125	672.482	652.509	660.225	325.008	259.553	527.772		8.8125	537.985	522.008	528.18	1019.63	814.285	1655.75
425	0.672604	0.652562	0.660203	0.325405	0.256702	0.527573		8.83333	672.604	652.562	660.202	325.405	256.702	527.573		8.83333	538.083	522.049	528.162	1020.88	805.339	1655.13
426	0.67271	0.652553	0.660191	0.325486	0.253748	0.527336		8.85417	672.71	652.553	660.191	325.486	253.748	527.337		8.85417	538.168	522.042	528.152	1021.13	796.073	1654.39
427	0.672824	0.652592	0.660216	0.325443	0.251389	0.527063		8.875	672.824	652.592	660.216	325.443	251.389	527.063		8.875	538.26	522.074	528.173	1021	788.671	1653.53
428	0.672932	0.652596	0.660195	0.326105	0.249355	0.52661		8.89583	672.932	652.596	660.195	326.105	249.355	526.61		8.89583	538.346	522.077	528.156	1023.07	782.29	1652.11
429	0.672894	0.652647	0.660165	0.326258	0.246261	0.526157		8.91667	672.894	652.647	660.165	326.258	246.261	526.157		8.91667	538.315	522.117	528.132	1023.56	772.585	1650.69
430	0.672846	0.652774	0.660145	0.325911	0.244301	0.525713		8.9375	672.846	652.774	660.145	325.911	244.301	525.713		8.9375	538.277	522.219	528.116	1022.46	766.434	1649.3
431	0.672712	0.652854	0.660016	0.326856	0.24227	0.525314		8.95833	672.712	652.854	660.016	326.856	242.27	525.314		8.95833	538.17	522.283	528.013	1025.43	760.063	1648.04
432	0.672693	0.652898	0.660031	0.326087	0.237611	0.524977		8.97917	672.693	652.898	660.031	326.087	237.611	524.977		8.97917	538.154	522.318	528.025	1023.02	745.447	1646.99
433	0.67261	0.652921	0.660061	0.325685	0.233927	0.524669		9	672.61	652.921	660.062	325.685	233.927	524.669		9	538.088	522.337	528.049	1021.76	733.889	1646.02
434	0.672633	0.652925	0.660063	0.324883	0.233037	0.524231		9.02083	672.633	652.925	660.063	324.883	233.037	524.231		9.02083	538.106	522.34	528.05	1019.24	731.095	1644.65
435	0.672557	0.652978	0.660007	0.324752	0.23363	0.523869		9.04167	672.557	652.978	660.007	324.752	233.63	523.869		9.04167	538.045	522.382	528.006	1018.83	732.956	1643.51
436	0.672562	0.653044	0.660037	0.323821	0.234694	0.523466		9.0625	672.562	653.044	660.037	323.821	234.694	523.466		9.0625	538.049	522.435	528.029	1015.91	736.295	1642.25
437	0.672666	0.652959	0.660052	0.3248	0.234288	0.523076		9.08333	672.666	652.959	660.052	324.8	234.288	523.076		9.08333	538.133	522.367	528.042	1018.98	735.022	1641.02
438	0.672755	0.652894	0.660015	0.325291	0.229486	0.522809		9.10417	672.755	652.894	660.015	325.291	229.486	522.809		9.10417	538.204	522.315	528.012	1020.52	719.955	1640.18
439	0.672785	0.652863	0.659891	0.325228	0.223799	0.522673		9.125	672.785	652.863	659.891	325.228	223.799	522.673		9.125	538.228	522.29	527.913	1020.32	702.114	1639.76
440	0.672737	0.652792	0.659793	0.326234	0.219401	0.522471		9.14583	672.737	652.792	659.793	326.234	219.401	522.471		9.14583	538.19	522.234	527.834	1023.48	688.318	1639.13
441	0.672756	0.652815	0.65977	0.325582	0.215737	0.522189		9.16667	672.756	652.815	659.77	325.582	215.737	522.189		9.16667	538.205	522.252	527.816	1021.43	676.823	1638.24
442	0.672716	0.652727	0.659661	0.325627	0.213956	0.521756		9.1875	672.716	652.727	659.661	325.627	213.956	521.756		9.1875	538.173	522.181	527.729	1021.58	671.234	1636.88
443	0.672731	0.652685	0.659613	0.325117	0.212584	0.521248		9.20833	672.731	652.685	659.613	325.117	212.584	521.248		9.20833	538.185	522.148	527.69	1019.97	666.929	1635.29
444	0.672691	0.65267	0.659589	0.324862	0.209372	0.52079		9.22917	672.691	652.669	659.589	324.862	209.372	520.79		9.22917	538.152	522.136	527.671	1019.17	656.854	1633.85
445	0.672652	0.652674	0.65958	0.324501	0.205264	0.520471		9.25	672.652	652.674	659.58	324.501	205.264	520.471		9.25	538.121	522.139	527.664	1018.04	643.965	1632.85
446	0.672627	0.652677	0.659608	0.323955	0.201525	0.520162		9.27083	672.627	652.677	659.608	323.955	201.525	520.162		9.27083	538.101	522.141	527.686	1016.33	632.236	1631.88
447	0.672536	0.652631	0.659547	0.323319	0.199344	0.519752		9.29167	672.536	652.631	659.547	323.319	199.344	519.752		9.29167	538.028	522.105	527.637	1014.33	625.391	1630.59
448	0.672395	0.652618	0.659509	0.32226	0.198497	0.519338		9.3125	672.395	652.618	659.509	322.26	198.498	519.338		9.3125	537.916	522.094	527.608	1011.01	622.737	1629.3
449	0.672266	0.652617	0.659501	0.3215	0.19852	0.518944		9.33333	672.266	652.617	659.501	321.5	198.52	518.944		9.33333	537.813	522.094	527.6	1008.63	622.808	1628.06
450	0.672263	0.652692	0.659471	0.320531	0.196682	0.518611		9.35417	672.263	652.692	659.471	320.531	196.682	518.611		9.35417	537.811	522.154	527.577	1005.59	617.042	1627.01
451	0.6723	0.652686	0.659313	0.319909	0.193414	0.518286		9.375	672.3	652.686	659.313	319.909	193.414	518.286		9.375	537.84	522.148	527.451	1003.64	606.788	1625.99
452	0.672318	0.652641	0.659171	0.318893	0.189437	0.518006		9.39583	672.318	652.641	659.171	318.893	189.437	518.006		9.39583	537.854	522.113	527.337	1000.45	594.312	1625.12
453	0.672327	0.652568	0.659085	0.319029	0.186667	0.517748		9.41667	672.327	652.568	659.085	319.029	186.667	517.748		9.41667	537.862	522.054	527.268	1000.88	585.622	1624.31
454	0.672307	0.652604	0.659136	0.318692	0.185513	0.517432		9.4375	672.307	652.604	659.136	318.692	185.513	517.432		9.4375	537.846	522.083	527.309	999.816	582.001	1623.32
455	0.672322	0.652596	0.659079	0.318637	0.184475	0.51708		9.45833	672.322	652.596	659.078	318.637	184.475	517.08		9.45833	537.857	522.077	527.263	999.645	578.747	1622.21
456	0.672435	0.65256	0.658946	0.318957	0.183695	0.516786		9.47917	672.435	652.56	658.947	318.957	183.695	516.786		9.47917	537.948	522.048	527.157	1000.65	576.299	1621.29
457	0.672392	0.652464	0.658883	0.319564	0.180426	0.516496		9.5	672.392	652.464	658.883	319.564	180.426	516.496		9.5	537.914	521.971	527.106	1002.55	566.042	1620.38
458	0.672325	0.652378	0.658742	0.320048	0.176065	0.516172		9.52083	672.325	652.378	658.742	320.048	176.065	516.172		9.52083	537.86	521.902	526.993	1004.07	552.361	1619.36
459	0.672323	0.652309	0.658565	0.320224	0.17182	0.515857		9.54167	672.323	652.309	658.565	320.224	171.82	515.857		9.54167	537.858	521.847	526.852	1004.62	539.044	1618.38
460	0.672359	0.652288	0.658413	0.31994	0.168521	0.515424		9.5625	672.359	652.288	658.413	319.94	168.521	515.424		9.5625	537.887	521.83	526.73	1003.73	528.693	1617.02
461	0.672408	0.652249	0.658229	0.319774	0.166337	0.514943		9.58333	672.409	652.249	658.229	319.774	166.337	514.943		9.58333	537.927	521.799	526.583	1003.21	521.841	1615.51
462	0.672398	0.65222	0.658101	0.319627	0.164238	0.514498		9.60417	672.398	652.22	658.101	319.627	164.238	514.498		9.60417	537.918	521.776	526.481	1002.75	515.257	1614.11
463	0.672354	0.652159	0.657982	0.319503	0.161864	0.514094		9.625	672.354	652.159	657.982	319.503	161.864	514.094		9.625	537.884	521.727	526.386	1002.36	507.807	1612.85
464	0.672262	0.652135	0.657873	0.318849	0.159272	0.513707		9.64583	672.262	652.135	657.873	318.849	159.272	513.707		9.64583	537.81	521.708	526.299	1000.31	499.676	1611.63
465	0.672181	0.652104	0.657738	0.318239	0.156137	0.513317		9.66667	672.181	652.104	657.738	318.239	156.137	513.317		9.66667	537.745	521.683	526.19	998.397	489.841	1610.41
466	0.672073	0.652064	0.657659	0.317398	0.1532	0.512975		9.6875	672.073	652.064	657.659	317.398	153.2	512.975		9.6875	537.659	521.652	526.127	995.759	480.627	1609.33
467	0.671949	0.652018	0.657569	0.316826	0.151356	0.51253		9.70833	671.949	652.018	657.568	316.826	151.356	512.53		9.70833	537.559	521.614	526.055	993.965	474.843	1607.94
468	0.671786	0.652019	0.657488	0.316027	0.150142	0.512201		9.72917	671.786	652.019	657.487	316.027	150.142	512.201		9.72917	537.428	521.615	525.99	991.459	471.034	1606.91
469	0.671677	0.651995	0.65738	0.315167	0.148649	0.511887		9.75	671.677	651.995	657.38	315.167	148.649	511.887		9.75	537.342	521.596	525.904	988.76	466.351	1605.92
470	0.671653	0.651962	0.657254	0.314634	0.147308	0.511524		9.77083	671.653	651.962	657.254	314.634	147.308	511.524		9.77083	537.322	521.57	525.803	987.088	462.142	1604.78
471	0.671681	0.651978	0.657164	0.314505	0.145688	0.511097		9.79167	671.681	651.978	657.164	314.505	145.688	511.097		9.79167	537.345	521.582	525.731	986.682	457.061	1603.44
472	0.671674	0.651971	0.657061	0.314597	0.144078	0.510703		9.8125	671.674	651.971	657.061	314.597	144.078	510.703		9.8125	537.34	521.577	525.649	986.97	452.01	1602.2
473	0.671662	0.651956	0.656961	0.314705	0.142717	0.510183		9.83333	671.662	651.956	656.961	314.705	142.717	510.183		9.83333	537.329	521.565	525.569	987.31	447.74	1600.57
474	0.671709	0.65195	0.656819	0.314255	0.141804	0.509601		9.85417	671.709	651.95	656.819	314.255	141.804	509.601		9.85417	537.367	521.56	525.455	985.899	444.876	1598.75
475	0.671676	0.651904	0.656711	0.313998	0.141186	0.509016		9.875	671.676	651.904	656.711	313.998	141.186	509.016		9.875	537.341	521.523	525.369	985.092	442.937	1596.91
476	0.671636	0.65188	0.656651	0.313381	0.140519	0.508531		9.89583	671.636	651.88	656.651	313.38	140.519	508.531		9.89583	537.308	521.504	525.321	983.155	440.843	1595.39
477	0.671619	0.651903	0.656552	0.31266	0.139579	0.508119		9.91667	671.619	651.903	656.552	312.66	139.579	508.119		9.91667	537.295	521.522	525.241	980.895	437.894	1594.1
478	0.671554	0.651903	0.656475	0.312254	0.138808	0.507706		9.9375	671.554	651.903	656.475	312.254	138.808	507.706		9.9375	537.243	521.522	525.18	979.619	435.475	1592.8
479	0.671428	0.651895	0.656401	0.311717	0.138262	0.507305		9.95833	671.428	651.895	656.401	311.717	138.262	507.305		9.95833	537.142	521.516	525.121	977.937	433.764	1591.55
480	0.671277	0.651884	0.656382	0.310755	0.136924	0.506875		9.97917	671.277	651.884	656.382	310.755	136.924	506.875		9.97917	537.022	521.507	525.106	974.916	429.567	1590.2
481	0.671159	0.651881	0.656342	0.309938	0.13459	0.506506		10	671.159	651.881	656.342	309.938	134.59	506.506		10	536.928	521.505	525.073	972.356	422.243	1589.04
482	0.671122	0.651872	0.656291	0.309484	0.132626	0.50612		10.0208	671.122	651.872	656.291	309.484	132.626	506.12		10.0208	536.898	521.498	525.033	970.93	416.083	1587.83
483	0.671081	0.651828	0.656269	0.309203	0.130812	0.505658		10.0417	671.081	651.828	656.269	309.203	130.812	505.658		10.0417	536.865	521.463	525.015	970.049	410.391	1586.38
484	0.671035	0.651774	0.656259	0.308907	0.129675	0.505103		10.0625	671.035	651.774	656.259	308.907	129.675	505.103		10.0625	536.828	521.419	525.007	969.121	406.824	1584.64
485	0.670996	0.651762	0.656216	0.308613	0.129405	0.504544		10.0833	670.996	651.762	656.216	308.613	129.405	504.544		10.0833	536.797	521.409	524.973	968.199	405.976	1582.88
486	0.670988	0.651702	0.656149	0.307902	0.128973	0.504038		10.1042	670.988	651.702	656.149	307.902	128.973	504.038		10.1042	536.791	521.362	524.92	965.967	404.62	1581.29
487	0.670985	0.651667	0.656069	0.307219	0.127054	0.503497		10.125	670.985	651.667	656.069	307.219	127.054	503.497		10.125	536.788	521.334	524.855	963.825	398.602	1579.6
488	0.670878	0.651641	0.656023	0.306353	0.125171	0.502977		10.1458	670.878	651.641	656.023	306.353	125.171	502.977		10.1458	536.702	521.312	524.819	961.107	392.693	1577.97
489	0.670751	0.651608	0.655887	0.305691	0.123587	0.5026		10.1667	670.751	651.608	655.887	305.691	123.587	502.6		10.1667	536.601	521.287	524.71	959.031	387.724	1576.78
490	0.670618	0.651615	0.655854	0.304912	0.122661	0.502292		10.1875	670.618	651.615	655.854	304.912	122.66	502.292		10.1875	536.494	521.292	524.683	956.586	384.817	1575.82
491	0.670508	0.651638	0.655909	0.304383	0.121783	0.501963		10.2083	670.508	651.638	655.909	304.383	121.783	501.963		10.2083	536.407	521.311	524.727	954.926	382.064	1574.79
492	0.670507	0.651602	0.656001	0.304175	0.121303	0.501638		10.2292	670.507	651.602	656.001	304.175	121.303	501.638		10.2292	536.405	521.282	524.801	954.275	380.56	1573.77
493	0.670571	0.651573	0.65608	0.303322	0.120504	0.501366		10.25	670.571	651.573	656.08	303.322	120.504	501.366		10.25	536.457	521.258	524.864	951.599	378.051	1572.91
494	0.670577	0.651577	0.656026	0.3028	0.119159	0.50093		10.2708	670.577	651.577	656.026	302.8	119.159	500.93		10.2708	536.462	521.262	524.821	949.961	373.833	1571.55
495	0.670583	0.651625	0.655938	0.302326	0.117312	0.500345		10.2917	670.583	651.625	655.938	302.326	117.312	500.345		10.2917	536.466	521.3	524.75	948.475	368.037	1569.71
496	0.670529	0.651625	0.655771	0.30182	0.115679	0.499775		10.3125	670.529	651.625	655.771	301.82	115.679	499.775		10.3125	536.423	521.3	524.617	946.885	362.916	1567.92
497	0.670538	0.6516	0.65569	0.300983	0.114309	0.4993		10.3333	670.538	651.6	655.69	300.983	114.309	499.3		10.3333	536.43	521.28	524.552	944.26	358.616	1566.43
498	0.670483	0.651551	0.655585	0.300733	0.113563	0.498896		10.3542	670.483	651.551	655.585	300.733	113.563	498.896		10.3542	536.386	521.241	524.468	943.475	356.277	1565.16
499	0.670385	0.651551	0.655568	0.300121	0.11287	0.498547		10.375	670.385	651.551	655.568	300.121	112.87	498.547		10.375	536.308	521.241	524.455	941.557	354.103	1564.07
500	0.670239	0.651567	0.655504	0.29946	0.112415	0.498148		10.3958	670.239	651.567	655.504	299.46	112.415	498.148		10.3958	536.191	521.253	524.403	939.482	352.675	1562.82
501	0.670062	0.651559	0.655504	0.299506	0.111753	0.497642		10.4167	670.062	651.559	655.504	299.506	111.753	497.642		10.4167	536.049	521.247	524.403	939.627	350.598	1561.23
502	0.669884	0.651515	0.655403	0.299949	0.110529	0.497097		10.4375	669.884	651.515	655.403	299.949	110.529	497.097		10.4375	535.907	521.212	524.323	941.016	346.757	1559.52
503	0.669876	0.651439	0.655316	0.299918	0.108602	0.496603		10.4583	669.876	651.439	655.317	299.918	108.602	496.603		10.4583	535.901	521.152	524.253	940.918	340.712	1557.97
504	0.669936	0.651424	0.655271	0.299909	0.106626	0.496112		10.4792	669.936	651.424	655.271	299.909	106.626	496.112		10.4792	535.949	521.139	524.217	940.892	334.514	1556.43
505	0.66993	0.651442	0.655251	0.299755	0.105082	0.495492		10.5	669.93	651.442	655.251	299.755	105.082	495.492		10.5	535.944	521.154	524.201	940.407	329.669	1554.49
506	0.669676	0.651397	0.65543	0.300045	0.104172	0.494889		10.5208	669.676	651.397	655.43	300.045	104.172	494.889		10.5208	535.741	521.118	524.344	941.316	326.814	1552.59
507	0.669515	0.651292	0.655573	0.299437	0.103482	0.494098		10.5417	669.515	651.292	655.573	299.437	103.482	494.098		10.5417	535.612	521.034	524.459	939.411	324.649	1550.11
508	0.669355	0.651232	0.655556	0.298369	0.103855	0.493794		10.5625	669.355	651.232	655.556	298.369	103.855	493.794		10.5625	535.484	520.985	524.445	936.06	325.82	1549.16
509	0.669432	0.651268	0.655529	0.297691	0.103206	0.493487		10.5833	669.432	651.268	655.529	297.691	103.206	493.487		10.5833	535.545	521.014	524.423	933.932	323.784	1548.19
510	0.66948	0.651319	0.655566	0.296974	0.102259	0.49315		10.6042	669.48	651.319	655.566	296.974	102.259	493.15		10.6042	535.584	521.055	524.453	931.683	320.813	1547.14
511	0.669537	0.651491	0.655624	0.296356	0.101985	0.492602		10.625	669.537	651.491	655.624	296.356	101.985	492.602		10.625	535.629	521.193	524.499	929.744	319.954	1545.42
512	0.669482	0.65152	0.655527	0.296107	0.100769	0.492093		10.6458	669.482	651.52	655.527	296.107	100.769	492.093		10.6458	535.586	521.216	524.422	928.962	316.138	1543.82
513	0.669525	0.651468	0.655327	0.296024	0.0990073	0.491549		10.6667	669.525	651.468	655.327	296.024	99.0073	491.549		10.6667	535.62	521.174	524.262	928.702	310.611	1542.11
514	0.669505	0.651373	0.655127	0.295619	0.0971063	0.49106		10.6875	669.505	651.373	655.127	295.619	97.1063	491.06		10.6875	535.604	521.098	524.102	927.432	304.647	1540.58
515	0.669371	0.651304	0.654974	0.295039	0.0949101	0.490481		10.7083	669.371	651.304	654.974	295.039	94.9102	490.481		10.7083	535.497	521.043	523.979	925.613	297.757	1538.76
516	0.669177	0.651233	0.654838	0.29452	0.0938052	0.489821		10.7292	669.177	651.233	654.838	294.52	93.8051	489.821		10.7292	535.342	520.987	523.87	923.986	294.291	1536.69
517	0.669	0.651206	0.654725	0.294013	0.0934041	0.489161		10.75	669	651.206	654.725	294.013	93.4041	489.161		10.75	535.2	520.965	523.78	922.394	293.032	1534.62
518	0.66883	0.651166	0.65462	0.293642	0.093592	0.488486		10.7708	668.83	651.166	654.62	293.642	93.592	488.486		10.7708	535.064	520.933	523.696	921.23	293.622	1532.51
519	0.668645	0.651046	0.654602	0.293239	0.0933355	0.48782		10.7917	668.645	651.046	654.602	293.239	93.3355	487.82		10.7917	534.916	520.837	523.682	919.966	292.817	1530.42
520	0.668511	0.650945	0.654567	0.292763	0.0929974	0.487173		10.8125	668.511	650.945	654.567	292.763	92.9974	487.173		10.8125	534.809	520.756	523.653	918.471	291.757	1528.39
521	0.668448	0.650907	0.65444	0.292048	0.0927381	0.486452		10.8333	668.448	650.907	654.44	292.048	92.7381	486.452		10.8333	534.759	520.725	523.552	916.227	290.943	1526.13
522	0.668354	0.650904	0.654307	0.291453	0.0921962	0.485714		10.8542	668.354	650.904	654.307	291.453	92.1962	485.714		10.8542	534.683	520.724	523.446	914.363	289.243	1523.81
523	0.668261	0.650906	0.654258	0.290753	0.0910763	0.485108		10.875	668.261	650.906	654.258	290.753	91.0763	485.108		10.875	534.609	520.725	523.407	912.168	285.73	1521.91
524	0.668172	0.65084	0.654255	0.290253	0.0897722	0.484839		10.8958	668.172	650.84	654.255	290.253	89.7722	484.839		10.8958	534.538	520.672	523.404	910.598	281.638	1521.06
525	0.668144	0.65073	0.654342	0.289799	0.0885828	0.484474		10.9167	668.144	650.73	654.342	289.799	88.5828	484.474		10.9167	534.515	520.584	523.474	909.173	277.907	1519.92
526	0.668152	0.650729	0.654437	0.289145	0.0876607	0.484106		10.9375	668.152	650.729	654.437	289.145	87.6607	484.106		10.9375	534.521	520.583	523.55	907.122	275.014	1518.77
527	0.668149	0.650694	0.654541	0.288697	0.0874322	0.48372		10.9583	668.149	650.694	654.542	288.697	87.4322	483.72		10.9583	534.519	520.555	523.633	905.716	274.297	1517.55
528	0.668115	0.650639	0.654631	0.288268	0.0873817	0.483331		10.9792	668.115	650.639	654.631	288.268	87.3817	483.331		10.9792	534.492	520.511	523.705	904.37	274.139	1516.33
529	0.66805	0.650591	0.654569	0.287691	0.0872824	0.48267		11	668.05	650.591	654.569	287.691	87.2824	482.67		11	534.44	520.473	523.655	902.562	273.827	1514.26
530	0.667887	0.650538	0.654414	0.286985	0.0866877	0.481891		11.0208	667.887	650.538	654.414	286.985	86.6877	481.891		11.0208	534.309	520.431	523.531	900.346	271.961	1511.81
531	0.66772	0.650567	0.654247	0.28629	0.0863017	0.481127		11.0417	667.72	650.567	654.247	286.29	86.3017	481.127		11.0417	534.176	520.453	523.398	898.164	270.75	1509.42
532	0.667574	0.65057	0.654099	0.285643	0.0858338	0.480556		11.0625	667.574	650.57	654.099	285.643	85.8338	480.556		11.0625	534.059	520.456	523.279	896.134	269.282	1507.63
533	0.667498	0.650514	0.654011	0.28517	0.0853647	0.479947		11.0833	667.499	650.514	654.011	285.17	85.3647	479.947		11.0833	533.999	520.411	523.209	894.649	267.811	1505.72
534	0.667291	0.650439	0.653905	0.284814	0.0849427	0.479315		11.1042	667.291	650.439	653.905	284.814	84.9427	479.315		11.1042	533.833	520.351	523.124	893.534	266.487	1503.73
535	0.667099	0.650381	0.653821	0.284326	0.0840607	0.478623		11.125	667.099	650.381	653.821	284.326	84.0606	478.623		11.125	533.679	520.305	523.056	892.004	263.72	1501.56
536	0.666898	0.650401	0.653768	0.283787	0.0837488	0.477944		11.1458	666.898	650.401	653.768	283.787	83.7488	477.944		11.1458	533.518	520.321	523.014	890.312	262.741	1499.43
537	0.666701	0.650394	0.653724	0.283273	0.0833518	0.477339		11.1667	666.701	650.394	653.724	283.273	83.3518	477.339		11.1667	533.361	520.315	522.979	888.7	261.496	1497.53
538	0.666537	0.650372	0.653766	0.283091	0.0827891	0.476756		11.1875	666.537	650.372	653.766	283.091	82.7891	476.756		11.1875	533.23	520.298	523.013	888.128	259.731	1495.7
539	0.666457	0.650335	0.653839	0.282338	0.0821409	0.476107		11.2083	666.457	650.335	653.839	282.338	82.1409	476.107		11.2083	533.166	520.268	523.071	885.766	257.697	1493.67
540	0.666468	0.650313	0.653946	0.281999	0.0815148	0.475389		11.2292	666.468	650.313	653.946	281.999	81.5148	475.389		11.2292	533.174	520.251	523.157	884.701	255.733	1491.42
541	0.666423	0.650337	0.653988	0.28178	0.0808839	0.474643		11.25	666.423	650.337	653.988	281.78	80.8839	474.643		11.25	533.138	520.27	523.19	884.015	253.753	1489.08
542	0.666338	0.650374	0.653979	0.281419	0.0802618	0.473839		11.2708	666.338	650.374	653.979	281.418	80.2618	473.839		11.2708	533.071	520.3	523.183	882.882	251.802	1486.55
543	0.666147	0.650332	0.653917	0.281073	0.0800179	0.473124		11.2917	666.147	650.332	653.917	281.073	80.0179	473.124		11.2917	532.918	520.266	523.133	881.799	251.037	1484.31
544	0.665983	0.650277	0.653936	0.28057	0.0794056	0.472498		11.3125	665.983	650.277	653.936	280.57	79.4056	472.498		11.3125	532.786	520.222	523.148	880.219	249.115	1482.35
545	0.665984	0.650241	0.654032	0.279979	0.0789527	0.471866		11.3333	665.984	650.241	654.032	279.979	78.9527	471.866		11.3333	532.787	520.193	523.226	878.366	247.695	1480.36
546	0.665978	0.650346	0.654078	0.279527	0.0783463	0.471197		11.3542	665.978	650.346	654.078	279.527	78.3463	471.197		11.3542	532.783	520.277	523.262	876.949	245.792	1478.27
547	0.665832	0.650397	0.654141	0.279239	0.0776393	0.470552		11.375	665.832	650.397	654.141	279.239	77.6393	470.552		11.375	532.665	520.318	523.313	876.044	243.574	1476.24
548	0.665623	0.650451	0.654132	0.278714	0.0772899	0.469923		11.3958	665.623	650.451	654.132	278.714	77.2899	469.923		11.3958	532.498	520.361	523.306	874.397	242.478	1474.27
549	0.665421	0.650514	0.654219	0.278172	0.0765815	0.469266		11.4167	665.422	650.514	654.219	278.172	76.5815	469.266		11.4167	532.337	520.411	523.376	872.698	240.256	1472.21
550	0.665236	0.650457	0.654128	0.277807	0.0761454	0.468407		11.4375	665.236	650.457	654.128	277.807	76.1454	468.407		11.4375	532.189	520.366	523.302	871.55	238.888	1469.51
551	0.665154	0.650343	0.653923	0.277625	0.0756959	0.467491		11.4583	665.154	650.343	653.923	277.625	75.6959	467.491		11.4583	532.123	520.274	523.139	870.979	237.477	1466.64
552	0.664904	0.650334	0.653891	0.276728	0.0749276	0.46655		11.4792	664.904	650.334	653.891	276.728	74.9276	466.55		11.4792	531.923	520.267	523.113	868.166	235.067	1463.69
553	0.664612	0.650371	0.653858	0.276369	0.0744103	0.465621		11.5	664.612	650.371	653.858	276.369	74.4103	465.621		11.5	531.689	520.297	523.087	867.04	233.444	1460.77
554	0.664376	0.650352	0.65397	0.276583	0.0741434	0.464779		11.5208	664.376	650.352	653.97	276.583	74.1434	464.779		11.5208	531.501	520.281	523.176	867.712	232.607	1458.13
555	0.664322	0.650362	0.653943	0.27358	0.0734637	0.46389		11.5417	664.322	650.362	653.943	273.58	73.4637	463.89		11.5417	531.458	520.29	523.154	858.29	230.474	1455.34
556	0.664229	0.650481	0.653902	0.271348	0.072684	0.463076		11.5625	664.229	650.481	653.902	271.348	72.684	463.076		11.5625	531.384	520.385	523.122	851.289	228.028	1452.79
557	0.663957	0.650598	0.653763	0.270184	0.0721477	0.462234		11.5833	663.957	650.598	653.763	270.184	72.1477	462.234		11.5833	531.166	520.479	523.01	847.637	226.346	1450.15
558	0.663881	0.650634	0.653668	0.269848	0.0716963	0.461657		11.6042	663.881	650.634	653.668	269.849	71.6963	461.657		11.6042	531.105	520.507	522.934	846.584	224.929	1448.33
559	0.663941	0.650591	0.653684	0.269664	0.0712629	0.46121		11.625	663.941	650.591	653.684	269.664	71.2629	461.21		11.625	531.153	520.473	522.948	846.005	223.57	1446.93
560	0.663997	0.650465	0.653695	0.269587	0.0706876	0.460741		11.6458	663.997	650.465	653.696	269.587	70.6876	460.741		11.6458	531.197	520.372	522.956	845.762	221.765	1445.46
561	0.663897	0.650478	0.653719	0.269863	0.0702079	0.460215		11.6667	663.897	650.478	653.719	269.863	70.2079	460.215		11.6667	531.117	520.382	522.976	846.629	220.26	1443.81
562	0.663739	0.650566	0.653602	0.270251	0.069622	0.459656		11.6875	663.739	650.566	653.602	270.251	69.6219	459.656		11.6875	530.991	520.453	522.881	847.848	218.422	1442.06
563	0.663689	0.650683	0.653528	0.270518	0.0691661	0.459132		11.7083	663.689	650.683	653.528	270.519	69.1661	459.132		11.7083	530.951	520.546	522.822	848.685	216.992	1440.41
564	0.663598	0.650802	0.653592	0.270505	0.0687895	0.458469		11.7292	663.598	650.802	653.592	270.505	68.7895	458.469		11.7292	530.879	520.642	522.874	848.643	215.81	1438.33
565	0.663474	0.650889	0.653905	0.270473	0.0684009	0.457679		11.75	663.474	650.889	653.905	270.474	68.4009	457.679		11.75	530.78	520.711	523.124	848.544	214.591	1435.85
566	0.663251	0.650882	0.654041	0.271014	0.0680975	0.45668		11.7708	663.251	650.882	654.041	271.014	68.0975	456.68		11.7708	530.601	520.706	523.233	850.242	213.639	1432.72
567	0.662941	0.650987	0.654065	0.270879	0.0672747	0.455678		11.7917	662.941	650.987	654.065	270.879	67.2747	455.678		11.7917	530.353	520.79	523.252	849.816	211.058	1429.58
568	0.662663	0.650937	0.653972	0.270907	0.0670941	0.454521		11.8125	662.663	650.937	653.972	270.907	67.0941	454.521		11.8125	530.131	520.749	523.178	849.903	210.491	1425.95
569	0.662571	0.650957	0.653867	0.270736	0.0667196	0.45354		11.8333	662.571	650.957	653.867	270.736	66.7196	453.54		11.8333	530.057	520.766	523.093	849.368	209.316	1422.87
570	0.662651	0.651003	0.653796	0.271117	0.0663896	0.452655		11.8542	662.651	651.003	653.796	271.117	66.3896	452.655		11.8542	530.121	520.802	523.037	850.562	208.281	1420.09
571	0.662728	0.650938	0.653878	0.271708	0.0660066	0.451732		11.875	662.728	650.938	653.878	271.708	66.0066	451.732		11.875	530.183	520.751	523.103	852.417	207.08	1417.2
572	0.66254	0.650916	0.654008	0.271264	0.0657713	0.450713		11.8958	662.54	650.916	654.008	271.264	65.7713	450.713		11.8958	530.032	520.733	523.206	851.023	206.341	1414
573	0.662281	0.650854	0.654034	0.270498	0.0652135	0.449616		11.9167	662.281	650.854	654.034	270.498	65.2135	449.616		11.9167	529.825	520.683	523.227	848.622	204.591	1410.56
574	0.661909	0.650744	0.653998	0.26978	0.0648294	0.448148		11.9375	661.909	650.744	653.998	269.78	64.8294	448.148		11.9375	529.527	520.596	523.199	846.368	203.386	1405.95
575	0.661564	0.650744	0.653958	0.269234	0.0642945	0.446778		11.9583	661.564	650.744	653.958	269.234	64.2945	446.778		11.9583	529.251	520.595	523.166	844.657	201.708	1401.66
576	0.661518	0.650712	0.654027	0.269092	0.0638751	0.445865		11.9792	661.518	650.712	654.027	269.092	63.8751	445.865		11.9792	529.215	520.57	523.222	844.211	200.393	1398.79
577	0.661651	0.650668	0.654062	0.268792	0.0633633	0.446027		12	661.651	650.668	654.062	268.792	63.3633	446.027		12	529.321	520.534	523.25	843.268	198.787	1399.3
578	0.661536	0.650473	0.654064	0.268451	0.0628132	0.446074		12.0208	661.536	650.473	654.064	268.451	62.8132	446.074		12.0208	529.229	520.379	523.251	842.198	197.061	1399.45
579	0.66126	0.650354	0.654187	0.268121	0.0619719	0.445691		12.0417	661.26	650.354	654.187	268.121	61.9719	445.691		12.0417	529.008	520.283	523.349	841.163	194.422	1398.25
580	0.660641	0.650143	0.654373	0.267881	0.0617024	0.445039		12.0625	660.641	650.143	654.373	267.881	61.7024	445.039		12.0625	528.513	520.114	523.499	840.411	193.576	1396.2
581	0.660658	0.649899	0.654384	0.267535	0.0614586	0.444154		12.0833	660.658	649.899	654.384	267.535	61.4586	444.154		12.0833	528.526	519.919	523.507	839.327	192.811	1393.42
582	0.66074	0.649757	0.654232	0.266994	0.0611214	0.443047		12.1042	660.74	649.757	654.232	266.994	61.1214	443.047		12.1042	528.592	519.805	523.386	837.627	191.754	1389.95
583	0.660677	0.649432	0.654034	0.266306	0.0606939	0.441891		12.125	660.677	649.432	654.034	266.306	60.6939	441.891		12.125	528.542	519.545	523.227	835.47	190.412	1386.33
584	0.660331	0.649366	0.653857	0.265819	0.0603865	0.440443		12.1458	660.331	649.366	653.857	265.819	60.3865	440.443		12.1458	528.264	519.492	523.086	833.942	189.448	1381.78
585	0.659955	0.6494	0.653918	0.265365	0.0599516	0.438858		12.1667	659.955	649.4	653.918	265.365	59.9516	438.858		12.1667	527.964	519.52	523.134	832.519	188.084	1376.81
586	0.659633	0.649394	0.653951	0.265183	0.0595485	0.436929		12.1875	659.633	649.394	653.951	265.183	59.5485	436.929		12.1875	527.706	519.515	523.161	831.946	186.819	1370.76
587	0.659451	0.649389	0.653959	0.264915	0.0590739	0.435124		12.2083	659.451	649.389	653.959	264.915	59.0739	435.124		12.2083	527.561	519.511	523.167	831.106	185.33	1365.1
588	0.659432	0.649387	0.654022	0.264607	0.0586571	0.433648		12.2292	659.432	649.387	654.022	264.607	58.6571	433.648		12.2292	527.545	519.509	523.218	830.138	184.022	1360.46
589	0.659213	0.649404	0.654076	0.264301	0.0583942	0.432623		12.25	659.213	649.404	654.076	264.301	58.3942	432.623		12.25	527.37	519.523	523.261	829.18	183.198	1357.25
590	0.658666	0.649376	0.654108	0.264024	0.0579049	0.431788		12.2708	658.666	649.376	654.108	264.024	57.9049	431.788		12.2708	526.933	519.501	523.287	828.311	181.662	1354.63
591	0.658315	0.649364	0.654142	0.263946	0.0576105	0.431266		12.2917	658.315	649.364	654.142	263.946	57.6105	431.266		12.2917	526.652	519.491	523.313	828.066	180.739	1352.99
592	0.658454	0.649359	0.654097	0.263885	0.0572521	0.4307		12.3125	658.454	649.359	654.097	263.885	57.2521	430.7		12.3125	526.763	519.487	523.278	827.875	179.614	1351.22
593	0.658338	0.649349	0.65403	0.263661	0.056923	0.430101		12.3333	658.338	649.349	654.03	263.661	56.923	430.101		12.3333	526.67	519.479	523.224	827.173	178.582	1349.34
594	0.657974	0.649389	0.653992	0.263302	0.0566067	0.429142		12.3542	657.974	649.389	653.992	263.302	56.6067	429.142		12.3542	526.379	519.511	523.193	826.045	177.59	1346.33
595	0.657556	0.649355	0.653962	0.262941	0.0562576	0.427819		12.375	657.556	649.355	653.962	262.941	56.2576	427.819		12.375	526.045	519.484	523.17	824.912	176.494	1342.18
596	0.656967	0.64927	0.653847	0.262575	0.0559261	0.426117		12.3958	656.967	649.27	653.847	262.575	55.9261	426.117		12.3958	525.574	519.416	523.078	823.764	175.455	1336.84
597	0.656703	0.649183	0.653689	0.262209	0.0556593	0.424376		12.4167	656.703	649.183	653.689	262.209	55.6593	424.376		12.4167	525.362	519.347	522.951	822.616	174.617	1331.38
598	0.656821	0.648947	0.653561	0.261904	0.0553492	0.422886		12.4375	656.821	648.947	653.561	261.904	55.3492	422.886		12.4375	525.457	519.158	522.848	821.661	173.645	1326.7
599	0.656444	0.648655	0.653534	0.261517	0.0548726	0.421765		12.4583	656.444	648.655	653.534	261.517	54.8726	421.765		12.4583	525.155	518.924	522.827	820.445	172.149	1323.18
600	0.655882	0.647756	0.65369	0.261001	0.054673	0.420214		12.4792	655.882	647.756	653.69	261.002	54.673	420.214		12.4792	524.706	518.204	522.952	818.828	171.523	1318.32
601	0.655492	0.647632	0.653724	0.261485	0.054382	0.418894		12.5	655.492	647.632	653.724	261.485	54.382	418.894		12.5	524.393	518.105	522.979	820.344	170.61	1314.18
602	0.655201	0.647481	0.653641	0.261484	0.0541174	0.417223		12.5208	655.201	647.481	653.641	261.484	54.1174	417.223		12.5208	524.161	517.984	522.913	820.341	169.78	1308.93
603	0.654771	0.647429	0.653568	0.260843	0.05384	0.415706		12.5417	654.771	647.429	653.568	260.843	53.84	415.706		12.5417	523.817	517.943	522.854	818.331	168.91	1304.18
604	0.654614	0.647277	0.653361	0.260299	0.0535188	0.414577		12.5625	654.614	647.277	653.361	260.299	53.5189	414.577		12.5625	523.692	517.822	522.689	816.625	167.902	1300.63
605	0.654821	0.647298	0.653428	0.259992	0.0534722	0.414749		12.5833	654.821	647.298	653.428	259.992	53.4722	414.749		12.5833	523.857	517.839	522.743	815.661	167.756	1301.17
606	0.654936	0.647091	0.653359	0.260418	0.0529089	0.412891		12.6042	654.936	647.091	653.359	260.418	52.9089	412.891		12.6042	523.949	517.673	522.688	816.999	165.989	1295.35
607	0.654188	0.647088	0.653411	0.260898	0.0529754	0.41259		12.625	654.188	647.088	653.411	260.898	52.9754	412.59		12.625	523.351	517.671	522.729	818.504	166.197	1294.4
608	0.653893	0.647149	0.653219	0.260875	0.052878	0.411689		12.6458	653.893	647.149	653.219	260.875	52.878	411.689		12.6458	523.114	517.719	522.576	818.432	165.892	1291.57
609	0.653593	0.64719	0.653004	0.260319	0.0527979	0.409799		12.6667	653.593	647.19	653.004	260.319	52.7979	409.799		12.6667	522.875	517.752	522.403	816.688	165.641	1285.64
610	0.653481	0.647155	0.652877	0.259881	0.0526502	0.407444		12.6875	653.481	647.155	652.877	259.881	52.6502	407.444		12.6875	522.785	517.724	522.302	815.312	165.177	1278.26
611	0.653396	0.64701	0.652715	0.25976	0.052616	0.404915		12.7083	653.396	647.01	652.715	259.76	52.616	404.915		12.7083	522.717	517.608	522.172	814.932	165.07	1270.32
612	0.652964	0.647068	0.652776	0.25878	0.0521606	0.403122		12.7292	652.964	647.068	652.776	258.78	52.1606	403.122		12.7292	522.371	517.654	522.22	811.859	163.641	1264.7
613	0.652952	0.647079	0.652874	0.258505	0.0520444	0.401175		12.75	652.952	647.079	652.874	258.505	52.0444	401.175		12.75	522.362	517.663	522.299	810.997	163.277	1258.59
614	0.652479	0.647227	0.652974	0.258078	0.0518529	0.399725		12.7708	652.479	647.227	652.974	258.078	51.8529	399.725		12.7708	521.983	517.781	522.379	809.656	162.676	1254.04
615	0.652267	0.647296	0.652961	0.257949	0.0517031	0.398159		12.7917	652.267	647.296	652.962	257.949	51.7031	398.159		12.7917	521.813	517.837	522.369	809.252	162.206	1249.13
616	0.651653	0.647263	0.652819	0.25803	0.0516192	0.396137		12.8125	651.653	647.263	652.819	258.03	51.6192	396.137		12.8125	521.323	517.81	522.255	809.507	161.943	1242.78
617	0.650978	0.647328	0.652798	0.257817	0.0514648	0.39458		12.8333	650.978	647.328	652.798	257.817	51.4648	394.58		12.8333	520.782	517.862	522.239	808.839	161.458	1237.9
618	0.650136	0.64726	0.652636	0.257604	0.0514421	0.393168		12.8542	650.136	647.26	652.636	257.604	51.4421	393.168		12.8542	520.109	517.808	522.109	808.17	161.387	1233.47
619	0.649178	0.647129	0.652513	0.257397	0.0512517	0.391999		12.875	649.178	647.129	652.513	257.397	51.2517	391.999		12.875	519.342	517.703	522.011	807.52	160.79	1229.8
620	0.648659	0.647066	0.652403	0.25699	0.0512344	0.391154		12.8958	648.659	647.066	652.403	256.99	51.2344	391.154		12.8958	518.927	517.653	521.922	806.243	160.735	1227.15
621	0.647863	0.646898	0.652117	0.256287	0.0512984	0.38932		12.9167	647.863	646.898	652.117	256.287	51.2984	389.32		12.9167	518.291	517.519	521.694	804.039	160.936	1221.39
622	0.646521	0.646758	0.651917	0.255398	0.0510716	0.387594		12.9375	646.521	646.758	651.917	255.398	51.0716	387.594		12.9375	517.217	517.406	521.534	801.249	160.225	1215.98
623	0.645222	0.6466	0.651774	0.255115	0.0508071	0.385643		12.9583	645.222	646.6	651.774	255.115	50.8071	385.643		12.9583	516.177	517.28	521.419	800.362	159.395	1209.86
624	0.644275	0.646495	0.651726	0.254846	0.0506885	0.383297		12.9792	644.275	646.495	651.726	254.846	50.6885	383.297		12.9792	515.42	517.196	521.38	799.516	159.023	1202.5
625	0.644077	0.64643	0.651898	0.254	0.0505827	0.381639		13	644.077	646.43	651.898	254	50.5827	381.639		13	515.261	517.144	521.518	796.863	158.691	1197.3
626	0.643534	0.646187	0.652018	0.254223	0.0503897	0.379124		13.0208	643.534	646.187	652.018	254.223	50.3897	379.124		13.0208	514.828	516.95	521.615	797.563	158.085	1189.41
627	0.643502	0.646376	0.652377	0.254288	0.0504102	0.377756		13.0417	643.502	646.376	652.377	254.288	50.4102	377.756		13.0417	514.802	517.101	521.902	797.767	158.15	1185.12
628	0.642245	0.646469	0.652432	0.254108	0.0503803	0.374861		13.0625	642.245	646.469	652.432	254.108	50.3803	374.861		13.0625	513.796	517.175	521.945	797.202	158.056	1176.04
629	0.640627	0.646545	0.652405	0.25339	0.0502419	0.373577		13.0833	640.627	646.545	652.405	253.39	50.2419	373.577		13.0833	512.502	517.236	521.924	794.948	157.622	1172.01
630	0.639477	0.646576	0.652145	0.252608	0.0501652	0.37085		13.1042	639.476	646.576	652.145	252.608	50.1652	370.85		13.1042	511.581	517.261	521.716	792.496	157.381	1163.45
631	0.637869	0.646597	0.652031	0.252204	0.0500324	0.368264		13.125	637.869	646.597	652.031	252.204	50.0324	368.264		13.125	510.295	517.278	521.625	791.23	156.964	1155.34
632	0.63698	0.646462	0.651929	0.251943	0.0499663	0.36561		13.1458	636.98	646.462	651.929	251.943	49.9663	365.61		13.1458	509.584	517.169	521.543	790.41	156.757	1147.01
633	0.635817	0.646441	0.651978	0.251599	0.0498659	0.363716		13.1667	635.817	646.441	651.978	251.599	49.8659	363.716		13.1667	508.654	517.153	521.582	789.331	156.442	1141.07
634	0.634887	0.646292	0.651943	0.251492	0.0497398	0.361018		13.1875	634.887	646.292	651.943	251.492	49.7398	361.018		13.1875	507.909	517.033	521.554	788.995	156.046	1132.61
635	0.633958	0.646119	0.651895	0.251207	0.0496667	0.358405		13.2083	633.958	646.119	651.895	251.207	49.6667	358.405		13.2083	507.167	516.896	521.516	788.099	155.817	1124.41
636	0.632945	0.645986	0.651946	0.250652	0.049508	0.356474		13.2292	632.945	645.986	651.946	250.652	49.508	356.474		13.2292	506.356	516.789	521.557	786.36	155.319	1118.35
637	0.631974	0.645894	0.651886	0.249916	0.0493736	0.354773		13.25	631.974	645.894	651.886	249.916	49.3736	354.773		13.25	505.579	516.715	521.509	784.049	154.898	1113.01
638	0.630243	0.645748	0.651858	0.249318	0.0493003	0.352289		13.2708	630.243	645.748	651.858	249.318	49.3004	352.289		13.2708	504.195	516.599	521.487	782.174	154.668	1105.22
639	0.629249	0.645543	0.651845	0.249267	0.049162	0.349117		13.2917	629.249	645.543	651.845	249.267	49.162	349.117		13.2917	503.399	516.434	521.476	782.014	154.234	1095.27
640	0.628169	0.645339	0.651887	0.249462	0.049086	0.345337		13.3125	628.169	645.339	651.887	249.462	49.086	345.337		13.3125	502.535	516.271	521.509	782.626	153.995	1083.41
641	0.626968	0.645121	0.651764	0.24915	0.0489652	0.344656		13.3333	626.968	645.121	651.764	249.15	48.9652	344.656		13.3333	501.575	516.097	521.411	781.646	153.616	1081.27
642	0.625499	0.644902	0.651607	0.248606	0.0489025	0.345729		13.3542	625.499	644.902	651.607	248.606	48.9025	345.729		13.3542	500.399	515.922	521.286	779.94	153.42	1084.64
643	0.624345	0.644638	0.651471	0.247948	0.0487668	0.345178		13.375	624.346	644.638	651.471	247.948	48.7668	345.178		13.375	499.476	515.71	521.176	777.877	152.994	1082.91
644	0.624509	0.644221	0.651352	0.247472	0.0486957	0.343244		13.3958	624.509	644.221	651.352	247.472	48.6957	343.244		13.3958	499.607	515.377	521.082	776.383	152.771	1076.84
645	0.622968	0.643825	0.651417	0.247009	0.0485533	0.34192		13.4167	622.968	643.825	651.417	247.009	48.5533	341.92		13.4167	498.374	515.06	521.134	774.93	152.324	1072.69
646	0.621645	0.643149	0.651335	0.247246	0.0484911	0.339316		13.4375	621.645	643.149	651.335	247.245	48.4911	339.316		13.4375	497.316	514.519	521.068	775.672	152.129	1064.52
647	0.619755	0.642573	0.651312	0.246594	0.0484636	0.336831		13.4583	619.755	642.573	651.312	246.594	48.4636	336.831		13.4583	495.804	514.059	521.05	773.629	152.043	1056.72
648	0.617219	0.642057	0.651327	0.246059	0.0482451	0.332805		13.4792	617.219	642.057	651.327	246.059	48.2451	332.805		13.4792	493.775	513.646	521.062	771.951	151.357	1044.09
649	0.61608	0.641659	0.651324	0.245738	0.0481805	0.32568		13.5	616.08	641.659	651.324	245.738	48.1805	325.68		13.5	492.864	513.327	521.059	770.943	151.154	1021.74
650	0.613404	0.641329	0.651482	0.245387	0.0479726	0.319019		13.5208	613.404	641.329	651.482	245.387	47.9726	319.019		13.5208	490.723	513.063	521.185	769.843	150.502	1000.84
651	0.611723	0.641095	0.651389	0.245245	0.0478901	0.306095		13.5417	611.723	641.095	651.389	245.245	47.8901	306.095		13.5417	489.378	512.876	521.111	769.397	150.244	960.299
652	0.607761	0.6407	0.651472	0.245399	0.0476848	0.296082		13.5625	607.761	640.7	651.472	245.399	47.6848	296.082		13.5625	486.209	512.56	521.178	769.881	149.599	928.886
653	0.60435	0.640422	0.651392	0.245117	0.0476311	0.289487		13.5833	604.35	640.422	651.392	245.117	47.6311	289.487		13.5833	483.48	512.338	521.114	768.994	149.431	908.195
654	0.601051	0.639803	0.651192	0.244403	0.0475314	0.284525		13.6042	601.051	639.803	651.192	244.404	47.5314	284.525		13.6042	480.841	511.842	520.954	766.756	149.118	892.629
655	0.598021	0.638987	0.650979	0.244351	0.047391	0.278913		13.625	598.021	638.987	650.979	244.351	47.391	278.913		13.625	478.417	511.19	520.783	766.592	148.677	875.02
656	0.595806	0.638285	0.650878	0.243595	0.0473421	0.27972		13.6458	595.806	638.285	650.878	243.595	47.3421	279.72		13.6458	476.644	510.628	520.702	764.22	148.524	877.553
657	0.595603	0.637733	0.650904	0.24356	0.0473703	0.272216		13.6667	595.603	637.733	650.904	243.56	47.3703	272.216		13.6667	476.483	510.186	520.723	764.109	148.613	854.01
658	0.59328	0.636894	0.650919	0.243295	0.0473819	0.265776		13.6875	593.28	636.894	650.919	243.295	47.3819	265.776		13.6875	474.624	509.515	520.735	763.28	148.649	833.808
659	0.593007	0.635823	0.650893	0.242556	0.0472731	0.259056		13.7083	593.007	635.823	650.893	242.556	47.2731	259.056		13.7083	474.406	508.658	520.714	760.959	148.308	812.724
660	0.589192	0.63421	0.651054	0.241785	0.0470055	0.252149		13.7292	589.192	634.21	651.054	241.785	47.0055	252.149		13.7292	471.353	507.368	520.843	758.542	147.468	791.055
661	0.585944	0.632609	0.651242	0.241356	0.0468225	0.246853		13.75	585.944	632.609	651.242	241.356	46.8225	246.853		13.75	468.755	506.087	520.994	757.194	146.894	774.441
662	0.584547	0.631325	0.651263	0.241697	0.0466676	0.237901		13.7708	584.547	631.325	651.263	241.697	46.6676	237.901		13.7708	467.637	505.06	521.01	758.265	146.408	746.357
663	0.583389	0.630298	0.651289	0.241532	0.0465513	0.228281		13.7917	583.389	630.298	651.289	241.532	46.5513	228.281		13.7917	466.711	504.239	521.032	757.747	146.043	716.177
664	0.582311	0.629322	0.651222	0.241106	0.046544	0.21613		13.8125	582.311	629.322	651.221	241.106	46.544	216.13		13.8125	465.849	503.458	520.977	756.412	146.02	678.055
665	0.579242	0.627842	0.651253	0.239986	0.0464637	0.218958		13.8333	579.242	627.842	651.253	239.986	46.4637	218.958		13.8333	463.394	502.273	521.002	752.896	145.769	686.928
666	0.577616	0.626131	0.651172	0.239701	0.0463345	0.220422		13.8542	577.616	626.131	651.172	239.701	46.3345	220.422		13.8542	462.093	500.905	520.937	752.002	145.363	691.519
667	0.575556	0.624525	0.651114	0.239493	0.0462352	0.223576		13.875	575.556	624.525	651.114	239.493	46.2352	223.576		13.875	460.445	499.62	520.891	751.35	145.051	701.413
668	0.57377	0.621645	0.651069	0.239198	0.0461109	0.224434		13.8958	573.77	621.644	651.069	239.198	46.1109	224.434		13.8958	459.016	497.316	520.856	750.426	144.662	704.107
669	0.572108	0.619667	0.651061	0.23864	0.0460346	0.223175		13.9167	572.108	619.667	651.061	238.64	46.0346	223.175		13.9167	457.686	495.733	520.849	748.675	144.422	700.158
670	0.568759	0.616348	0.651023	0.237915	0.0459127	0.219281		13.9375	568.759	616.348	651.023	237.915	45.9127	219.281		13.9375	455.007	493.078	520.818	746.4	144.04	687.941
671	0.566186	0.612287	0.651029	0.237559	0.0457257	0.213337		13.9583	566.186	612.287	651.029	237.559	45.7257	213.337		13.9583	452.949	489.83	520.823	745.283	143.453	669.291
672	0.565724	0.609433	0.651006	0.237186	0.0456375	0.201356		13.9792	565.724	609.433	651.006	237.186	45.6375	201.356		13.9792	452.579	487.546	520.805	744.113	143.176	631.704
673	0.563506	0.604866	0.651045	0.236731	0.0455259	0.193059		14	563.506	604.866	651.044	236.731	45.5259	193.059		14	450.805	483.893	520.836	742.684	142.826	605.676
674	0.561393	0.600788	0.651068	0.23606	0.0453661	0.186569		14.0208	561.393	600.788	651.068	236.06	45.3661	186.57		14.0208	449.115	480.631	520.854	740.581	142.325	585.316
675	0.555389	0.588005	0.650986	0.235648	0.0452809	0.176058		14.0417	555.389	588.005	650.986	235.648	45.2809	176.058		14.0417	444.311	470.404	520.789	739.288	142.058	552.34
676	0.552782	0.581549	0.650997	0.235169	0.0452439	0.182154		14.0625	552.782	581.549	650.997	235.169	45.2439	182.154		14.0625	442.226	465.239	520.798	737.786	141.942	571.464
677	0.549554	0.572259	0.650971	0.234689	0.0450835	0.188893		14.0833	549.553	572.259	650.971	234.689	45.0835	188.893		14.0833	439.643	457.807	520.777	736.278	141.438	592.604
678	0.546105	0.563824	0.650865	0.234231	0.0449311	0.188216		14.1042	546.105	563.824	650.865	234.231	44.9311	188.216		14.1042	436.884	451.059	520.692	734.843	140.96	590.481
679	0.544938	0.553191	0.650821	0.233603	0.0448031	0.186654		14.125	544.938	553.191	650.821	233.603	44.8032	186.654		14.125	435.951	442.553	520.657	732.872	140.559	585.58
680	0.543493	0.54149	0.650774	0.232965	0.0446811	0.180286		14.1458	543.493	541.49	650.774	232.965	44.6811	180.286		14.1458	434.794	433.192	520.619	730.871	140.176	565.602
681	0.541329	0.532308	0.65064	0.232704	0.0445675	0.171803		14.1667	541.329	532.308	650.64	232.704	44.5675	171.803		14.1667	433.063	425.847	520.512	730.051	139.82	538.989
682	0.538107	0.522579	0.650602	0.232309	0.0444336	0.164362		14.1875	538.107	522.579	650.602	232.309	44.4336	164.362		14.1875	430.485	418.063	520.481	728.812	139.4	515.645
683	0.535845	0.511188	0.650562	0.231779	0.0443366	0.156427		14.2083	535.845	511.188	650.562	231.779	44.3366	156.427		14.2083	428.676	408.95	520.449	727.149	139.095	490.751
684	0.533883	0.498559	0.650512	0.231325	0.0441709	0.151653		14.2292	533.883	498.559	650.512	231.325	44.1709	151.653		14.2292	427.106	398.847	520.41	725.725	138.575	475.774
685	0.532843	0.488487	0.650511	0.231003	0.044063	0.14866		14.25	532.843	488.487	650.511	231.003	44.063	148.66		14.25	426.275	390.789	520.409	724.714	138.237	466.384
686	0.531148	0.477203	0.650482	0.230721	0.043925	0.147494		14.2708	531.148	477.203	650.482	230.721	43.925	147.494		14.2708	424.919	381.762	520.386	723.831	137.804	462.726
687	0.528702	0.467918	0.650414	0.230219	0.0437419	0.151462		14.2917	528.702	467.918	650.414	230.219	43.7419	151.463		14.2917	422.962	374.335	520.331	722.256	137.23	475.176
688	0.525735	0.45681	0.650359	0.230182	0.043696	0.154243		14.3125	525.735	456.81	650.359	230.182	43.696	154.243		14.3125	420.588	365.448	520.287	722.139	137.086	483.898
689	0.523774	0.449457	0.650273	0.230017	0.043572	0.154114		14.3333	523.774	449.457	650.273	230.017	43.572	154.114		14.3333	419.02	359.566	520.218	721.62	136.696	483.496
690	0.522157	0.438332	0.650217	0.229477	0.0433436	0.151958		14.3542	522.157	438.332	650.217	229.477	43.3436	151.958		14.3542	417.725	350.666	520.173	719.927	135.98	476.731
691	0.520937	0.427876	0.650139	0.229314	0.0431633	0.146263		14.375	520.937	427.876	650.139	229.314	43.1633	146.263		14.375	416.749	342.301	520.111	719.417	135.414	458.863
692	0.518115	0.421559	0.650071	0.229176	0.0430715	0.138792		14.3958	518.115	421.559	650.071	229.176	43.0715	138.792		14.3958	414.492	337.248	520.057	718.982	135.126	435.426
693	0.516381	0.413334	0.650086	0.228635	0.0429715	0.135168		14.4167	516.381	413.334	650.086	228.635	42.9716	135.168		14.4167	413.105	330.667	520.069	717.287	134.813	424.057
694	0.515308	0.407378	0.649968	0.228267	0.0430147	0.127287		14.4375	515.308	407.378	649.968	228.267	43.0147	127.287		14.4375	412.246	325.902	519.975	716.132	134.948	399.331
695	0.513209	0.398474	0.649977	0.227743	0.0429555	0.125019		14.4583	513.209	398.474	649.977	227.743	42.9555	125.019		14.4583	410.568	318.779	519.982	714.487	134.762	392.216
696	0.510579	0.389923	0.649929	0.227209	0.0428222	0.127668		14.4792	510.579	389.923	649.929	227.209	42.8222	127.668		14.4792	408.463	311.938	519.944	712.814	134.344	400.527
697	0.508383	0.383888	0.649887	0.226618	0.0427358	0.132521		14.5	508.383	383.888	649.887	226.618	42.7358	132.521		14.5	406.706	307.11	519.91	710.958	134.073	415.754
698	0.504208	0.377935	0.649796	0.226097	0.0425289	0.13041		14.5208	504.208	377.935	649.796	226.097	42.5289	130.41		14.5208	403.366	302.348	519.837	709.324	133.424	409.13
699	0.500204	0.370169	0.649687	0.22582	0.0423481	0.125928		14.5417	500.204	370.169	649.687	225.82	42.3481	125.928		14.5417	400.163	296.135	519.749	708.456	132.857	395.068
700	0.494876	0.358327	0.649671	0.224967	0.0420923	0.127555		14.5625	494.876	358.327	649.671	224.967	42.0923	127.555		14.5625	395.901	286.661	519.737	705.779	132.054	400.172
701	0.49208	0.349977	0.649674	0.224825	0.0419794	0.125535		14.5833	492.08	349.977	649.674	224.825	41.9794	125.535		14.5833	393.664	279.982	519.739	705.332	131.7	393.834
702	0.490304	0.343898	0.649644	0.224476	0.0419652	0.122831		14.6042	490.304	343.898	649.644	224.476	41.9652	122.831		14.6042	392.243	275.118	519.715	704.24	131.656	385.351
703	0.487647	0.340345	0.649543	0.224254	0.041844	0.117198		14.625	487.647	340.345	649.543	224.254	41.844	117.198		14.625	390.118	272.276	519.634	703.542	131.275	367.682
704	0.486203	0.336951	0.649421	0.22397	0.0418265	0.113563		14.6458	486.203	336.951	649.421	223.97	41.8265	113.563		14.6458	388.962	269.561	519.537	702.652	131.22	356.277
705	0.483639	0.329876	0.649513	0.223414	0.0418978	0.114745		14.6667	483.639	329.876	649.513	223.414	41.8978	114.745		14.6667	386.911	263.901	519.61	700.908	131.444	359.985
706	0.480052	0.319179	0.649508	0.222858	0.0417066	0.115267		14.6875	480.052	319.179	649.508	222.858	41.7066	115.267		14.6875	384.042	255.343	519.606	699.161	130.844	361.623
707	0.477805	0.314891	0.649423	0.222451	0.0416059	0.114171		14.7083	477.805	314.891	649.423	222.451	41.6059	114.171		14.7083	382.244	251.913	519.538	697.885	130.528	358.183
708	0.475673	0.309711	0.649304	0.222154	0.0415336	0.111843		14.7292	475.673	309.711	649.304	222.154	41.5336	111.843		14.7292	380.539	247.769	519.443	696.954	130.302	350.879
709	0.474012	0.304371	0.649245	0.221997	0.0414042	0.110485		14.75	474.012	304.371	649.245	221.997	41.4042	110.485		14.75	379.209	243.497	519.396	696.462	129.896	346.62
710	0.472433	0.300654	0.649168	0.221814	0.041248	0.112915		14.7708	472.433	300.654	649.168	221.814	41.248	112.915		14.7708	377.947	240.524	519.334	695.888	129.406	354.243
711	0.471523	0.295756	0.64907	0.221513	0.0411653	0.115109		14.7917	471.523	295.755	649.07	221.513	41.1653	115.109		14.7917	377.219	236.604	519.256	694.943	129.146	361.126
712	0.470242	0.290309	0.648897	0.221044	0.0410729	0.113805		14.8125	470.242	290.31	648.897	221.044	41.0729	113.805		14.8125	376.194	232.248	519.117	693.472	128.856	357.036
713	0.468211	0.286948	0.64879	0.220431	0.0409611	0.112093		14.8333	468.211	286.948	648.79	220.43	40.9611	112.093		14.8333	374.569	229.558	519.032	691.547	128.505	351.664
714	0.466694	0.282588	0.648624	0.219748	0.0408754	0.110227		14.8542	466.694	282.588	648.624	219.748	40.8754	110.227		14.8542	373.356	226.07	518.899	689.404	128.236	345.811
715	0.464839	0.277508	0.648483	0.218811	0.0407483	0.10873		14.875	464.839	277.508	648.483	218.811	40.7483	108.73		14.875	371.871	222.006	518.786	686.466	127.838	341.113
716	0.462885	0.274051	0.648413	0.218125	0.0406334	0.105718		14.8958	462.885	274.051	648.413	218.125	40.6334	105.718		14.8958	370.308	219.241	518.731	684.314	127.477	331.665
717	0.461346	0.26946	0.648413	0.217278	0.0405737	0.10559		14.9167	461.346	269.46	648.413	217.278	40.5737	105.59		14.9167	369.077	215.568	518.731	681.655	127.29	331.261
718	0.458909	0.267024	0.648225	0.216772	0.0403821	0.0996132		14.9375	458.909	267.024	648.225	216.772	40.3821	99.6132		14.9375	367.127	213.619	518.58	680.067	126.689	312.512
719	0.457595	0.263859	0.648192	0.216382	0.0402558	0.102944		14.9583	457.595	263.859	648.192	216.382	40.2558	102.944		14.9583	366.076	211.087	518.554	678.844	126.293	322.962
720	0.456937	0.262001	0.648099	0.216195	0.0402655	0.101763		14.9792	456.937	262.001	648.099	216.195	40.2655	101.763		14.9792	365.55	209.601	518.479	678.26	126.323	319.256
721	0.455425	0.259377	0.648105	0.215737	0.0401759	0.100571		15	455.425	259.377	648.105	215.737	40.1759	100.571		15	364.34	207.501	518.484	676.822	126.042	315.517
722	0.45366	0.255927	0.64803	0.215323	0.0400418	0.100478		15.0208	453.66	255.927	648.03	215.323	40.0418	100.478		15.0208	362.928	204.741	518.424	675.523	125.621	315.224
723	0.451825	0.251976	0.647954	0.215023	0.0399257	0.101043		15.0417	451.825	251.976	647.954	215.023	39.9257	101.043		15.0417	361.46	201.581	518.363	674.58	125.257	316.999
724	0.450282	0.24876	0.647946	0.214602	0.0398879	0.103172		15.0625	450.282	248.761	647.946	214.602	39.8879	103.172		15.0625	360.226	199.008	518.357	673.262	125.138	323.676
725	0.44851	0.243935	0.647927	0.214766	0.0397022	0.10077		15.0833	448.51	243.935	647.927	214.766	39.7022	100.77		15.0833	358.808	195.148	518.342	673.777	124.556	316.141
726	0.447317	0.241519	0.647913	0.214972	0.0396203	0.0997172		15.1042	447.317	241.519	647.913	214.972	39.6204	99.7172		15.1042	357.854	193.215	518.33	674.423	124.299	312.838
727	0.445923	0.239744	0.647855	0.214599	0.0395175	0.0958838		15.125	445.923	239.744	647.855	214.599	39.5175	95.8838		15.125	356.738	191.795	518.284	673.252	123.976	300.812
728	0.444839	0.237636	0.647838	0.214242	0.0394283	0.0943515		15.1458	444.839	237.636	647.838	214.242	39.4283	94.3515		15.1458	355.871	190.109	518.27	672.131	123.697	296.005
729	0.443759	0.237014	0.647797	0.213503	0.0393	0.0923204		15.1667	443.759	237.014	647.797	213.503	39.3	92.3204		15.1667	355.007	189.612	518.237	669.813	123.294	289.633
730	0.443198	0.235113	0.64775	0.212763	0.0392186	0.0887978		15.1875	443.198	235.113	647.75	212.763	39.2186	88.7978		15.1875	354.558	188.091	518.2	667.491	123.039	278.581
731	0.442724	0.233824	0.6477	0.211986	0.039128	0.087872		15.2083	442.724	233.824	647.7	211.986	39.128	87.872		15.2083	354.179	187.059	518.16	665.055	122.754	275.677
732	0.440989	0.232289	0.647626	0.211259	0.0390163	0.0900824		15.2292	440.989	232.289	647.626	211.259	39.0162	90.0824		15.2292	352.791	185.831	518.101	662.773	122.404	282.612
733	0.438937	0.230459	0.647546	0.210659	0.0389227	0.091423		15.25	438.937	230.459	647.546	210.659	38.9227	91.423		15.25	351.149	184.368	518.037	660.89	122.11	286.817
734	0.437634	0.228861	0.64746	0.210109	0.0388177	0.0917646		15.2708	437.634	228.861	647.46	210.109	38.8177	91.7646		15.2708	350.107	183.089	517.968	659.165	121.781	287.889
735	0.436091	0.227373	0.647331	0.209674	0.0386968	0.0899505		15.2917	436.091	227.373	647.331	209.674	38.6968	89.9505		15.2917	348.873	181.899	517.865	657.801	121.402	282.198
736	0.435125	0.225423	0.647242	0.20905	0.0385925	0.0893977		15.3125	435.125	225.423	647.242	209.05	38.5925	89.3977		15.3125	348.1	180.339	517.794	655.843	121.074	280.463
737	0.433696	0.223688	0.647175	0.208499	0.0385658	0.0881196		15.3333	433.696	223.688	647.175	208.499	38.5658	88.1196		15.3333	346.957	178.95	517.74	654.115	120.991	276.454
738	0.432572	0.221917	0.646988	0.20792	0.0384301	0.0864325		15.3542	432.572	221.917	646.988	207.92	38.4301	86.4325		15.3542	346.058	177.534	517.591	652.299	120.565	271.161
739	0.431245	0.220159	0.646949	0.207491	0.0384034	0.0841062		15.375	431.245	220.159	646.949	207.491	38.4034	84.1062		15.375	344.996	176.127	517.559	650.952	120.481	263.863
740	0.4299	0.218422	0.646896	0.207195	0.0383092	0.0823536		15.3958	429.9	218.422	646.896	207.195	38.3092	82.3536		15.3958	343.92	174.737	517.517	650.024	120.186	258.364
741	0.428951	0.217304	0.64677	0.206647	0.0382674	0.0799977		15.4167	428.951	217.304	646.77	206.647	38.2674	79.9977		15.4167	343.161	173.843	517.416	648.305	120.054	250.973
742	0.428016	0.215455	0.646711	0.206358	0.0381671	0.0800927		15.4375	428.016	215.455	646.711	206.358	38.1671	80.0927		15.4375	342.413	172.364	517.369	647.396	119.74	251.271
743	0.426922	0.213784	0.646648	0.205811	0.0380716	0.0813849		15.4583	426.922	213.784	646.648	205.811	38.0716	81.3849		15.4583	341.538	171.027	517.318	645.683	119.44	255.325
744	0.426213	0.212512	0.64663	0.205314	0.0379562	0.0821495		15.4792	426.213	212.512	646.63	205.314	37.9562	82.1495		15.4792	340.97	170.009	517.304	644.122	119.078	257.724
745	0.425098	0.210701	0.646584	0.204936	0.0378451	0.0807704		15.5	425.099	210.701	646.584	204.936	37.8451	80.7704		15.5	340.079	168.561	517.267	642.935	118.73	253.397
746	0.423982	0.209363	0.646554	0.204509	0.037803	0.0794021		15.5208	423.982	209.363	646.554	204.509	37.803	79.4021		15.5208	339.185	167.491	517.243	641.596	118.598	249.104
747	0.422994	0.207663	0.646506	0.204129	0.0377145	0.0795205		15.5417	422.994	207.663	646.506	204.129	37.7145	79.5205		15.5417	338.395	166.13	517.205	640.405	118.32	249.476
748	0.422194	0.205537	0.646437	0.203705	0.0376231	0.0793107		15.5625	422.194	205.537	646.437	203.705	37.6231	79.3107		15.5625	337.755	164.429	517.15	639.074	118.033	248.818
749	0.421377	0.203603	0.646393	0.203317	0.037553	0.0791388		15.5833	421.377	203.603	646.393	203.317	37.553	79.1388		15.5833	337.102	162.883	517.114	637.857	117.813	248.278
750	0.42108	0.201618	0.646338	0.203039	0.0374752	0.0777888		15.6042	421.08	201.618	646.338	203.039	37.4752	77.7888		15.6042	336.864	161.294	517.071	636.986	117.569	244.043
751	0.420272	0.199304	0.646303	0.202937	0.037416	0.0767105		15.625	420.272	199.304	646.303	202.937	37.416	76.7105		15.625	336.218	159.444	517.043	636.666	117.384	240.66
752	0.419236	0.197266	0.646292	0.202689	0.0373708	0.0757181		15.6458	419.236	197.266	646.292	202.689	37.3708	75.7181		15.6458	335.389	157.813	517.033	635.888	117.242	237.547
753	0.418969	0.195229	0.646243	0.202614	0.0372924	0.0755504		15.6667	418.969	195.229	646.243	202.614	37.2924	75.5504		15.6667	335.175	156.183	516.995	635.653	116.996	237.021
754	0.418258	0.193539	0.646105	0.202393	0.0372158	0.0730081		15.6875	418.258	193.539	646.105	202.393	37.2158	73.0081		15.6875	334.607	154.831	516.884	634.96	116.755	229.045
755	0.417653	0.192352	0.646011	0.202185	0.0371842	0.0715736		15.7083	417.653	192.352	646.011	202.185	37.1842	71.5736		15.7083	334.122	153.882	516.809	634.307	116.656	224.545
756	0.416869	0.190979	0.645984	0.201871	0.0371055	0.0717382		15.7292	416.869	190.979	645.984	201.871	37.1055	71.7382		15.7292	333.495	152.783	516.787	633.32	116.409	225.061
757	0.415976	0.189778	0.645963	0.201588	0.0370235	0.0709711		15.75	415.976	189.778	645.963	201.588	37.0235	70.9711		15.75	332.781	151.822	516.77	632.433	116.152	222.654
758	0.414301	0.188106	0.645826	0.201126	0.0369789	0.0691837		15.7708	414.301	188.106	645.826	201.126	36.9789	69.1837		15.7708	331.441	150.485	516.661	630.984	116.012	217.047
759	0.413423	0.186709	0.645779	0.200735	0.0368174	0.0690315		15.7917	413.423	186.709	645.779	200.735	36.8174	69.0315		15.7917	330.739	149.368	516.623	629.756	115.506	216.569
760	0.412757	0.185047	0.645721	0.200272	0.0367168	0.0694971		15.8125	412.757	185.047	645.721	200.272	36.7168	69.4971		15.8125	330.206	148.038	516.576	628.306	115.19	218.03
761	0.412205	0.183499	0.645694	0.19978	0.0366215	0.0690843		15.8333	412.205	183.499	645.694	199.78	36.6215	69.0843		15.8333	329.764	146.799	516.555	626.76	114.891	216.735
762	0.411203	0.181901	0.645636	0.199233	0.0365629	0.0672597		15.8542	411.203	181.901	645.636	199.233	36.5629	67.2597		15.8542	328.963	145.521	516.509	625.045	114.707	211.011
763	0.410157	0.180271	0.645621	0.198682	0.036461	0.0679274		15.875	410.157	180.271	645.62	198.682	36.461	67.9274		15.875	328.125	144.217	516.496	623.315	114.387	213.105
764	0.409195	0.178726	0.645603	0.198077	0.0363981	0.0672516		15.8958	409.195	178.726	645.603	198.077	36.3981	67.2516		15.8958	327.356	142.981	516.482	621.418	114.19	210.986
765	0.407885	0.177392	0.645622	0.197363	0.0363163	0.0668748		15.9167	407.885	177.392	645.622	197.363	36.3163	66.8748		15.9167	326.308	141.914	516.497	619.178	113.934	209.803
766	0.406941	0.176042	0.64559	0.196837	0.0361828	0.0661865		15.9375	406.941	176.042	645.59	196.837	36.1828	66.1865		15.9375	325.553	140.833	516.472	617.528	113.515	207.644
767	0.406374	0.174908	0.645568	0.196264	0.0360994	0.0654733		15.9583	406.374	174.908	645.568	196.264	36.0994	65.4733		15.9583	325.099	139.926	516.454	615.731	113.253	205.406
768	0.405536	0.174071	0.645489	0.195676	0.0359976	0.0636383		15.9792	405.536	174.071	645.489	195.676	35.9976	63.6383		15.9792	324.429	139.257	516.391	613.887	112.934	199.65
769	0.404459	0.173354	0.645525	0.195058	0.035921	0.0637872		16	404.459	173.354	645.525	195.058	35.9209	63.7872		16	323.567	138.683	516.42	611.947	112.693	200.117
770	0.403657	0.172393	0.645504	0.194366	0.0358004	0.063037		16.0208	403.657	172.393	645.504	194.366	35.8004	63.037		16.0208	322.926	137.914	516.403	609.776	112.315	197.763
771	0.403019	0.171576	0.645478	0.193596	0.0357517	0.0635538		16.0417	403.019	171.576	645.478	193.596	35.7517	63.5538		16.0417	322.415	137.261	516.382	607.361	112.162	199.385
772	0.402318	0.170801	0.645478	0.192779	0.0356784	0.062857		16.0625	402.318	170.801	645.478	192.779	35.6784	62.857		16.0625	321.854	136.641	516.383	604.796	111.932	197.198
773	0.40152	0.169986	0.645464	0.192018	0.0355874	0.0619515		16.0833	401.52	169.986	645.464	192.018	35.5874	61.9515		16.0833	321.216	135.989	516.371	602.409	111.647	194.358
774	0.400725	0.169211	0.645448	0.191197	0.0355161	0.0614979		16.1042	400.725	169.211	645.448	191.197	35.5161	61.4979		16.1042	320.58	135.368	516.359	599.835	111.423	192.935
775	0.400552	0.168406	0.645292	0.1906	0.0354657	0.0615304		16.125	400.552	168.406	645.292	190.6	35.4657	61.5304		16.125	320.441	134.724	516.234	597.96	111.265	193.036
776	0.399852	0.167696	0.645262	0.190088	0.0353921	0.0611176		16.1458	399.852	167.696	645.262	190.088	35.3921	61.1176		16.1458	319.882	134.157	516.21	596.355	111.034	191.742
777	0.399314	0.167024	0.645277	0.189654	0.0352832	0.0617084		16.1667	399.314	167.024	645.277	189.654	35.2832	61.7084		16.1667	319.451	133.62	516.222	594.992	110.692	193.595
778	0.398532	0.166321	0.645355	0.18929	0.0352123	0.0620495		16.1875	398.532	166.321	645.355	189.29	35.2123	62.0495		16.1875	318.825	133.057	516.284	593.85	110.47	194.665
779	0.397941	0.165779	0.64534	0.188759	0.0351309	0.0603422		16.2083	397.941	165.779	645.34	188.759	35.1309	60.3422		16.2083	318.353	132.623	516.272	592.184	110.215	189.309
780	0.397204	0.16504	0.645323	0.188289	0.0350589	0.0607308		16.2292	397.204	165.04	645.323	188.29	35.0589	60.7308		16.2292	317.763	132.032	516.258	590.712	109.989	190.528
781	0.39638	0.164454	0.645258	0.187704	0.0349761	0.0615505		16.25	396.38	164.454	645.258	187.704	34.9761	61.5505		16.25	317.104	131.563	516.206	588.874	109.729	193.1
782	0.395765	0.164029	0.64524	0.18716	0.0348844	0.0613793		16.2708	395.765	164.029	645.24	187.16	34.8844	61.3793		16.2708	316.612	131.224	516.192	587.167	109.441	192.563
783	0.394879	0.16338	0.645166	0.186787	0.0348194	0.062821		16.2917	394.879	163.38	645.166	186.787	34.8194	62.821		16.2917	315.903	130.704	516.133	585.997	109.237	197.086
784	0.394428	0.162965	0.645136	0.186334	0.0347196	0.0634065		16.3125	394.428	162.965	645.136	186.334	34.7196	63.4065		16.3125	315.543	130.372	516.109	584.578	108.924	198.922
785	0.393797	0.162328	0.645031	0.185859	0.0346825	0.0617005		16.3333	393.797	162.328	645.031	185.859	34.6825	61.7005		16.3333	315.038	129.863	516.025	583.086	108.808	193.57
786	0.393043	0.161696	0.644981	0.185532	0.0345977	0.0623788		16.3542	393.043	161.696	644.981	185.532	34.5977	62.3788		16.3542	314.435	129.357	515.985	582.061	108.542	195.698
787	0.392419	0.161274	0.644957	0.185071	0.0344989	0.061204		16.375	392.419	161.274	644.957	185.071	34.4989	61.204		16.375	313.936	129.019	515.966	580.614	108.232	192.012
788	0.391785	0.160688	0.644903	0.184546	0.0344564	0.0621903		16.3958	391.785	160.688	644.903	184.546	34.4564	62.1903		16.3958	313.428	128.55	515.922	578.966	108.099	195.107
789	0.390985	0.160167	0.644899	0.183912	0.0343945	0.061341		16.4167	390.985	160.167	644.899	183.912	34.3945	61.341		16.4167	312.788	128.133	515.919	576.978	107.904	192.442
790	0.390508	0.159578	0.644814	0.183492	0.0342925	0.0607364		16.4375	390.508	159.578	644.814	183.492	34.2925	60.7364		16.4375	312.406	127.662	515.852	575.661	107.584	190.545
791	0.389879	0.159082	0.644755	0.182913	0.0342328	0.0611749		16.4583	389.879	159.082	644.755	182.913	34.2328	61.1749		16.4583	311.903	127.266	515.804	573.844	107.397	191.921
792	0.3893	0.158593	0.644704	0.182415	0.034255	0.0617144		16.4792	389.3	158.593	644.704	182.415	34.255	61.7144		16.4792	311.44	126.874	515.763	572.283	107.467	193.614
793	0.388659	0.158077	0.644721	0.181991	0.0339374	0.0647979		16.5	388.659	158.077	644.721	181.991	33.9374	64.7979		16.5	310.927	126.462	515.777	570.952	106.47	203.287
794	0.387994	0.157857	0.644697	0.181758	0.0339073	0.0657802		16.5208	387.994	157.857	644.697	181.758	33.9073	65.7802		16.5208	310.395	126.285	515.758	570.221	106.376	206.369
795	0.387333	0.157527	0.644535	0.181565	0.0338113	0.0638707		16.5417	387.333	157.527	644.535	181.565	33.8113	63.8706		16.5417	309.866	126.022	515.628	569.614	106.075	200.379
796	0.386894	0.157102	0.644682	0.181317	0.0338696	0.065687		16.5625	386.894	157.102	644.682	181.317	33.8696	65.687		16.5625	309.515	125.681	515.746	568.836	106.257	206.077
797	0.386228	0.156467	0.644664	0.180978	0.0338171	0.065148		16.5833	386.228	156.467	644.664	180.978	33.8171	65.148		16.5833	308.982	125.174	515.731	567.774	106.093	204.386
798	0.385755	0.156011	0.644568	0.180726	0.0338379	0.0629991		16.6042	385.755	156.011	644.568	180.726	33.8379	62.9991		16.6042	308.604	124.809	515.655	566.984	106.158	197.644
799	0.385028	0.155597	0.64447	0.180073	0.0335001	0.0622033		16.625	385.028	155.597	644.47	180.073	33.5001	62.2033		16.625	308.023	124.477	515.576	564.936	105.099	195.148
800	0.384414	0.155279	0.644452	0.180198	0.033606	0.0614352		16.6458	384.414	155.279	644.452	180.198	33.606	61.4352		16.6458	307.531	124.223	515.561	565.328	105.431	192.738
801	0.384418	0.154579	0.644408	0.18015	0.0336298	0.064306		16.6667	384.418	154.579	644.408	180.15	33.6298	64.306		16.6667	307.535	123.663	515.527	565.178	105.505	201.744
802	0.384417	0.154024	0.644372	0.179965	0.0335402	0.0649471		16.6875	384.417	154.024	644.372	179.965	33.5402	64.9471		16.6875	307.534	123.22	515.498	564.597	105.224	203.756
803	0.384353	0.15346	0.644322	0.179699	0.0335008	0.0651407		16.7083	384.353	153.46	644.322	179.699	33.5008	65.1407		16.7083	307.482	122.768	515.457	563.763	105.1	204.363
804	0.384126	0.152723	0.644375	0.179344	0.0333345	0.0699878		16.7292	384.126	152.723	644.375	179.344	33.3345	69.9878		16.7292	307.301	122.178	515.5	562.647	104.579	219.57
805	0.383741	0.152654	0.644176	0.179281	0.0332417	0.0648583		16.75	383.741	152.654	644.176	179.281	33.2417	64.8583		16.75	306.993	122.124	515.341	562.449	104.288	203.477
806	0.383464	0.151984	0.644082	0.179051	0.033148	0.0640313		16.7708	383.464	151.984	644.082	179.051	33.148	64.0313		16.7708	306.771	121.587	515.266	561.727	103.994	200.883
807	0.382912	0.151643	0.643952	0.178819	0.0330736	0.0635944		16.7917	382.912	151.643	643.952	178.819	33.0736	63.5944		16.7917	306.33	121.314	515.161	561	103.76	199.512
808	0.38253	0.151311	0.643897	0.178503	0.0329337	0.0626492		16.8125	382.53	151.311	643.897	178.503	32.9337	62.6492		16.8125	306.024	121.048	515.117	560.009	103.322	196.547
809	0.382099	0.150911	0.643836	0.178237	0.032828	0.0622734		16.8333	382.099	150.911	643.836	178.237	32.828	62.2734		16.8333	305.679	120.729	515.069	559.176	102.99	195.367
810	0.381682	0.15062	0.643718	0.177926	0.0327355	0.0619807		16.8542	381.682	150.62	643.718	177.926	32.7355	61.9807		16.8542	305.346	120.496	514.974	558.2	102.699	194.449
811	0.381288	0.150205	0.643612	0.177556	0.0326405	0.0614162		16.875	381.288	150.205	643.611	177.556	32.6405	61.4162		16.875	305.03	120.164	514.889	557.04	102.402	192.678
812	0.380981	0.149864	0.643546	0.177184	0.0325807	0.060935		16.8958	380.981	149.864	643.546	177.184	32.5808	60.935		16.8958	304.785	119.891	514.837	555.873	102.214	191.169
813	0.380379	0.149668	0.643418	0.176851	0.0325164	0.0606828		16.9167	380.379	149.668	643.418	176.851	32.5164	60.6828		16.9167	304.303	119.734	514.735	554.826	102.012	190.378
814	0.379053	0.149051	0.643323	0.176258	0.0324102	0.0614768		16.9375	379.053	149.051	643.323	176.258	32.4102	61.4768		16.9375	303.243	119.241	514.658	552.968	101.679	192.868
815	0.378502	0.14886	0.643194	0.175901	0.0323551	0.0609657		16.9583	378.502	148.86	643.194	175.901	32.3551	60.9657		16.9583	302.802	119.088	514.556	551.847	101.506	191.265
816	0.377631	0.148079	0.643166	0.17533	0.0322888	0.0623489		16.9792	377.631	148.079	643.166	175.33	32.2888	62.3489		16.9792	302.105	118.463	514.533	550.054	101.298	195.604
817	0.376805	0.147678	0.643185	0.174908	0.0322521	0.0624659		17	376.805	147.678	643.185	174.908	32.2521	62.4659		17	301.444	118.143	514.548	548.731	101.183	195.972
818	0.376087	0.14731	0.643222	0.174392	0.0321174	0.0643394		17.0208	376.087	147.31	643.222	174.392	32.1174	64.3394		17.0208	300.87	117.848	514.578	547.112	100.76	201.849
819	0.375879	0.147088	0.643146	0.173928	0.0320482	0.0649975		17.0417	375.879	147.088	643.146	173.928	32.0482	64.9975		17.0417	300.703	117.67	514.517	545.658	100.543	203.914
820	0.375079	0.14685	0.643072	0.173494	0.0320126	0.065006		17.0625	375.079	146.85	643.072	173.494	32.0126	65.006		17.0625	300.063	117.48	514.457	544.296	100.432	203.94
821	0.374374	0.146551	0.643023	0.172985	0.031955	0.0652991		17.0833	374.374	146.551	643.023	172.985	31.955	65.2991		17.0833	299.499	117.241	514.419	542.696	100.251	204.86
822	0.3737	0.146194	0.642971	0.172457	0.0318982	0.0659363		17.1042	373.7	146.194	642.971	172.457	31.8982	65.9363		17.1042	298.96	116.956	514.376	541.041	100.073	206.859
823	0.373293	0.145847	0.64296	0.171954	0.0318246	0.0648848		17.125	373.293	145.847	642.96	171.954	31.8246	64.8849		17.125	298.634	116.678	514.368	539.463	99.8419	203.56
824	0.372556	0.145571	0.642952	0.171459	0.0317715	0.0646865		17.1458	372.556	145.571	642.952	171.459	31.7715	64.6865		17.1458	298.045	116.457	514.361	537.91	99.6752	202.938
825	0.37242	0.145255	0.642931	0.170932	0.0317149	0.0655447		17.1667	372.42	145.255	642.931	170.932	31.7149	65.5447		17.1667	297.936	116.204	514.345	536.259	99.4979	205.63
826	0.371756	0.144871	0.642893	0.170419	0.031642	0.0654746		17.1875	371.756	144.871	642.893	170.419	31.642	65.4746		17.1875	297.405	115.897	514.314	534.648	99.269	205.411
827	0.371375	0.144415	0.642878	0.169879	0.0315575	0.0655291		17.2083	371.375	144.415	642.878	169.879	31.5575	65.5291		17.2083	297.1	115.532	514.303	532.953	99.0039	205.581
828	0.370628	0.144165	0.642857	0.169377	0.0315392	0.0655078		17.2292	370.628	144.165	642.857	169.377	31.5392	65.5078		17.2292	296.503	115.332	514.285	531.377	98.9465	205.515
829	0.370036	0.143879	0.642857	0.168837	0.0314445	0.0665321		17.25	370.036	143.879	642.857	168.837	31.4445	66.5321		17.25	296.029	115.103	514.285	529.685	98.6493	208.728
830	0.369816	0.143497	0.642804	0.168299	0.0313983	0.0647321		17.2708	369.816	143.497	642.804	168.299	31.3983	64.7321		17.2708	295.853	114.797	514.243	527.998	98.5044	203.081
831	0.369351	0.143207	0.642671	0.167795	0.0313125	0.0655204		17.2917	369.351	143.207	642.671	167.794	31.3125	65.5204		17.2917	295.481	114.566	514.136	526.414	98.2354	205.554
832	0.368752	0.142868	0.642549	0.167338	0.0312874	0.064424		17.3125	368.752	142.868	642.549	167.338	31.2874	64.424		17.3125	295.002	114.294	514.039	524.98	98.1565	202.114
833	0.368162	0.142523	0.642493	0.166818	0.0312484	0.0659611		17.3333	368.162	142.523	642.493	166.818	31.2484	65.9611		17.3333	294.53	114.018	513.994	523.352	98.0342	206.937
834	0.368165	0.14228	0.642462	0.166266	0.0311269	0.0641667		17.3542	368.165	142.28	642.462	166.266	31.1269	64.1667		17.3542	294.532	113.824	513.97	521.618	97.653	201.307
835	0.367527	0.14185	0.642495	0.165746	0.0311837	0.0644194		17.375	367.527	141.85	642.495	165.746	31.1837	64.4194		17.375	294.022	113.48	513.996	519.988	97.8313	202.1
836	0.367184	0.141581	0.642579	0.165229	0.0310749	0.064427		17.3958	367.184	141.581	642.579	165.229	31.0749	64.427		17.3958	293.748	113.265	514.063	518.365	97.4898	202.124
837	0.36661	0.141133	0.642626	0.164716	0.0309966	0.0629989		17.4167	366.61	141.133	642.626	164.716	30.9966	62.9989		17.4167	293.288	112.907	514.101	516.756	97.2443	197.644
838	0.365964	0.140785	0.642663	0.164169	0.0309583	0.0630068		17.4375	365.964	140.785	642.663	164.169	30.9583	63.0068		17.4375	292.772	112.628	514.131	515.039	97.124	197.668
839	0.365851	0.140423	0.642718	0.163594	0.0308508	0.0611736		17.4583	365.851	140.423	642.718	163.594	30.8508	61.1735		17.4583	292.681	112.338	514.174	513.237	96.7869	191.917
840	0.365253	0.140153	0.642702	0.163032	0.0307903	0.061713		17.4792	365.253	140.153	642.702	163.032	30.7903	61.713		17.4792	292.203	112.123	514.162	511.472	96.5971	193.609
841	0.364767	0.139748	0.642747	0.162476	0.0307054	0.0619389		17.5	364.767	139.748	642.747	162.476	30.7054	61.9389		17.5	291.814	111.798	514.198	509.727	96.3307	194.318
842	0.364117	0.13962	0.642697	0.161963	0.030716	0.0634728		17.5208	364.117	139.62	642.697	161.963	30.716	63.4728		17.5208	291.294	111.696	514.158	508.118	96.364	199.13
843	0.364198	0.139197	0.642645	0.161443	0.0305372	0.0611536		17.5417	364.198	139.197	642.645	161.443	30.5372	61.1536		17.5417	291.359	111.357	514.116	506.487	95.8029	191.854
844	0.363549	0.139232	0.64262	0.160988	0.0305873	0.0612071		17.5625	363.549	139.232	642.62	160.988	30.5873	61.2071		17.5625	290.84	111.386	514.096	505.06	95.96	192.022
845	0.363521	0.138722	0.642618	0.160479	0.0304605	0.0618399		17.5833	363.522	138.722	642.618	160.479	30.4605	61.8399		17.5833	290.817	110.977	514.094	503.464	95.5624	194.008
846	0.363112	0.138313	0.642548	0.160089	0.0303549	0.0598906		17.6042	363.112	138.313	642.548	160.089	30.3549	59.8906		17.6042	290.49	110.65	514.038	502.239	95.2311	187.892
847	0.362777	0.138006	0.642506	0.159664	0.0302784	0.0593941		17.625	362.777	138.006	642.506	159.664	30.2784	59.3941		17.625	290.222	110.405	514.005	500.905	94.9912	186.334
848	0.362153	0.13757	0.642465	0.159154	0.0302064	0.0581463		17.6458	362.153	137.57	642.465	159.154	30.2064	58.1463		17.6458	289.722	110.056	513.972	499.306	94.7651	182.42
849	0.36194	0.137273	0.642383	0.158794	0.0301092	0.0554929		17.6667	361.94	137.273	642.383	158.793	30.1092	55.4929		17.6667	289.552	109.818	513.907	498.176	94.4603	174.095
850	0.361256	0.136955	0.642335	0.158336	0.030119	0.0542848		17.6875	361.256	136.955	642.335	158.336	30.119	54.2848		17.6875	289.005	109.564	513.868	496.741	94.491	170.305
851	0.360757	0.136688	0.642256	0.158012	0.0300751	0.0553957		17.7083	360.757	136.688	642.256	158.012	30.0751	55.3957		17.7083	288.606	109.351	513.805	495.725	94.3533	173.791
852	0.360564	0.136265	0.642247	0.157684	0.0298913	0.0553852		17.7292	360.564	136.265	642.247	157.684	29.8913	55.3852		17.7292	288.451	109.012	513.798	494.696	93.7767	173.757
853	0.360227	0.136102	0.642181	0.157413	0.0298863	0.0556247		17.75	360.227	136.102	642.181	157.413	29.8863	55.6247		17.75	288.182	108.882	513.745	493.845	93.7608	174.509
854	0.3601	0.135891	0.642075	0.15721	0.0298124	0.0546302		17.7708	360.1	135.891	642.075	157.21	29.8124	54.6302		17.7708	288.08	108.712	513.66	493.207	93.5291	171.389
855	0.359681	0.135776	0.642091	0.157072	0.0298298	0.053961		17.7917	359.681	135.776	642.091	157.072	29.8298	53.961		17.7917	287.745	108.621	513.672	492.774	93.5836	169.289
856	0.359347	0.135707	0.641999	0.156825	0.0297828	0.0541304		17.8125	359.347	135.707	641.999	156.825	29.7828	54.1304		17.8125	287.478	108.565	513.599	491.999	93.4361	169.821
857	0.359289	0.13527	0.641936	0.156543	0.0296826	0.0530982		17.8333	359.289	135.27	641.936	156.543	29.6826	53.0982		17.8333	287.431	108.216	513.549	491.114	93.122	166.583
858	0.358832	0.135053	0.641857	0.156175	0.0296547	0.0550442		17.8542	358.832	135.053	641.857	156.175	29.6547	55.0442		17.8542	287.065	108.043	513.486	489.962	93.0344	172.688
859	0.358146	0.134636	0.641797	0.155805	0.0296477	0.054099		17.875	358.146	134.636	641.797	155.805	29.6477	54.099		17.875	286.517	107.709	513.438	488.799	93.0125	169.722
860	0.357874	0.134153	0.641807	0.155403	0.0295101	0.0581438		17.8958	357.874	134.153	641.807	155.403	29.5101	58.1438		17.8958	286.3	107.322	513.445	487.54	92.5807	182.412
861	0.357716	0.134296	0.641652	0.154896	0.0294893	0.0531907		17.9167	357.716	134.296	641.652	154.896	29.4893	53.1907		17.9167	286.173	107.437	513.322	485.948	92.5154	166.873
862	0.357413	0.133711	0.641627	0.154417	0.0293954	0.0545963		17.9375	357.413	133.71	641.627	154.417	29.3954	54.5963		17.9375	285.93	106.968	513.302	484.444	92.2208	171.282
863	0.356661	0.133346	0.641566	0.153973	0.0293939	0.0536915		17.9583	356.661	133.346	641.566	153.973	29.3939	53.6915		17.9583	285.329	106.677	513.252	483.052	92.2163	168.444
864	0.356324	0.133179	0.64156	0.153416	0.0293139	0.0559733		17.9792	356.325	133.179	641.56	153.416	29.3139	55.9733		17.9792	285.06	106.543	513.248	481.306	91.9652	175.603
865	0.356194	0.133009	0.641518	0.152926	0.029229	0.0516807		18	356.194	133.009	641.518	152.926	29.229	51.6807		18	284.955	106.407	513.215	479.768	91.6988	162.136
866	0.35587	0.132654	0.64157	0.152285	0.0291564	0.0538057		18.0208	355.87	132.654	641.57	152.285	29.1564	53.8057		18.0208	284.696	106.123	513.256	477.756	91.4711	168.802
867	0.355315	0.132306	0.641545	0.151698	0.0291663	0.0519553		18.0417	355.315	132.306	641.545	151.698	29.1663	51.9553		18.0417	284.252	105.845	513.236	475.916	91.5022	162.997
868	0.355354	0.131674	0.641636	0.150982	0.0290316	0.0533157		18.0625	355.354	131.674	641.636	150.982	29.0316	53.3157		18.0625	284.283	105.34	513.309	473.668	91.0795	167.265
869	0.354917	0.131737	0.641546	0.150579	0.0290294	0.0536478		18.0833	354.917	131.737	641.546	150.579	29.0294	53.6478		18.0833	283.934	105.389	513.237	472.406	91.0725	168.307
870	0.354548	0.131409	0.641562	0.150012	0.0289698	0.0539977		18.1042	354.548	131.409	641.562	150.012	28.9698	53.9977		18.1042	283.638	105.127	513.25	470.626	90.8857	169.405
871	0.354269	0.130757	0.641606	0.149367	0.0288772	0.0540336		18.125	354.269	130.757	641.606	149.367	28.8772	54.0336		18.125	283.415	104.605	513.285	468.603	90.595	169.517
872	0.353631	0.130397	0.641524	0.148837	0.0288401	0.0514207		18.1458	353.631	130.397	641.524	148.837	28.8401	51.4207		18.1458	282.905	104.318	513.219	466.938	90.4789	161.32
873	0.353318	0.130097	0.641525	0.148218	0.0287683	0.0521694		18.1667	353.318	130.096	641.525	148.218	28.7683	52.1694		18.1667	282.654	104.077	513.22	464.997	90.2535	163.669
874	0.352902	0.129708	0.641476	0.147552	0.0286822	0.0504683		18.1875	352.902	129.708	641.476	147.552	28.6822	50.4683		18.1875	282.321	103.766	513.181	462.908	89.9834	158.332
875	0.352571	0.129235	0.641452	0.14691	0.0285658	0.0524217		18.2083	352.571	129.235	641.452	146.91	28.5658	52.4217		18.2083	282.057	103.388	513.162	460.893	89.6183	164.46
876	0.352314	0.128814	0.641412	0.146309	0.0285076	0.0496649		18.2292	352.314	128.814	641.412	146.309	28.5076	49.6649		18.2292	281.851	103.051	513.13	459.009	89.4356	155.812
877	0.351955	0.128597	0.641316	0.145703	0.0284507	0.0501755		18.25	351.955	128.596	641.316	145.703	28.4507	50.1756		18.25	281.564	102.877	513.052	457.108	89.2572	157.413
878	0.351697	0.128256	0.641292	0.145163	0.0283588	0.0514029		18.2708	351.697	128.256	641.292	145.163	28.3588	51.4029		18.2708	281.357	102.604	513.033	455.414	88.9688	161.264
879	0.351342	0.127901	0.641217	0.144653	0.0282809	0.0505556		18.2917	351.342	127.901	641.217	144.653	28.2809	50.5556		18.2917	281.073	102.321	512.974	453.813	88.7245	158.606
880	0.350563	0.12788	0.641156	0.144262	0.0282891	0.0505939		18.3125	350.563	127.88	641.156	144.262	28.2891	50.5939		18.3125	280.45	102.304	512.925	452.586	88.7503	158.726
881	0.350634	0.127393	0.641108	0.14373	0.0282039	0.0487457		18.3333	350.634	127.393	641.108	143.73	28.2039	48.7457		18.3333	280.507	101.914	512.887	450.919	88.4829	152.928
882	0.350288	0.12701	0.641043	0.143246	0.0281845	0.0501056		18.3542	350.288	127.01	641.043	143.246	28.1845	50.1056		18.3542	280.231	101.608	512.835	449.4	88.422	157.194
883	0.349936	0.126695	0.640995	0.142831	0.0281115	0.0493888		18.375	349.935	126.695	640.995	142.831	28.1115	49.3888		18.375	279.948	101.356	512.796	448.097	88.1929	154.945
884	0.349871	0.126364	0.640948	0.14241	0.0280389	0.0485835		18.3958	349.871	126.364	640.948	142.41	28.0389	48.5835		18.3958	279.896	101.091	512.758	446.776	87.9653	152.419
885	0.349407	0.126113	0.640898	0.141941	0.0280016	0.0486952		18.4167	349.407	126.113	640.898	141.941	28.0016	48.6952		18.4167	279.526	100.89	512.718	445.306	87.8483	152.769
886	0.349111	0.125827	0.640841	0.141428	0.0279569	0.0457198		18.4375	349.111	125.827	640.841	141.428	27.9569	45.7198		18.4375	279.289	100.661	512.673	443.696	87.708	143.435
887	0.348849	0.125409	0.640825	0.14085	0.0278436	0.0473629		18.4583	348.849	125.409	640.825	140.85	27.8436	47.3629		18.4583	279.08	100.327	512.66	441.883	87.3523	148.589
888	0.348517	0.125111	0.640799	0.140373	0.0277347	0.0449336		18.4792	348.517	125.111	640.799	140.373	27.7347	44.9336		18.4792	278.813	100.088	512.639	440.386	87.0108	140.968
889	0.348	0.124853	0.640719	0.139923	0.0276934	0.0463534		18.5	348	124.853	640.719	139.923	27.6934	46.3534		18.5	278.4	99.8827	512.575	438.975	86.8812	145.422
890	0.34793	0.124485	0.640679	0.139559	0.0276267	0.0435272		18.5208	347.93	124.485	640.679	139.559	27.6267	43.5272		18.5208	278.344	99.5878	512.543	437.832	86.6719	136.556
891	0.34757	0.124182	0.640637	0.139108	0.0276004	0.0432201		18.5417	347.57	124.182	640.637	139.108	27.6004	43.2201		18.5417	278.056	99.3459	512.51	436.416	86.5895	135.593
892	0.347358	0.123925	0.640614	0.138685	0.0275182	0.0422721		18.5625	347.358	123.925	640.614	138.685	27.5182	42.2721		18.5625	277.886	99.1404	512.491	435.089	86.3316	132.618
893	0.347106	0.123549	0.640539	0.138243	0.0274891	0.0399348		18.5833	347.106	123.549	640.539	138.243	27.4891	39.9348		18.5833	277.685	98.8394	512.431	433.705	86.2402	125.286
894	0.346846	0.123249	0.640472	0.137905	0.0274526	0.0371076		18.6042	346.846	123.249	640.472	137.905	27.4526	37.1076		18.6042	277.477	98.5991	512.378	432.642	86.1259	116.416
895	0.346502	0.123058	0.640452	0.137479	0.0273591	0.0353293		18.625	346.502	123.058	640.452	137.479	27.3591	35.3293		18.625	277.201	98.4462	512.361	431.308	85.8326	110.837
896	0.346344	0.122697	0.640456	0.137122	0.0273615	0.0349328		18.6458	346.344	122.697	640.456	137.122	27.3615	34.9328		18.6458	277.076	98.1574	512.365	430.188	85.84	109.593
897	0.34587	0.122472	0.640427	0.136963	0.0273074	0.0346033		18.6667	345.87	122.472	640.427	136.963	27.3074	34.6033		18.6667	276.696	97.9774	512.341	429.687	85.6703	108.559
898	0.345791	0.122197	0.640365	0.136807	0.0273046	0.0335775		18.6875	345.791	122.197	640.365	136.807	27.3046	33.5775		18.6875	276.633	97.7577	512.292	429.2	85.6615	105.341
899	0.34545	0.122007	0.640296	0.136497	0.0272305	0.0337358		18.7083	345.45	122.007	640.296	136.497	27.2305	33.7358		18.7083	276.36	97.6058	512.236	428.225	85.4291	105.838
900	0.345037	0.12171	0.640209	0.136376	0.0271423	0.0335592		18.7292	345.037	121.71	640.209	136.376	27.1423	33.5592		18.7292	276.03	97.3678	512.167	427.846	85.1523	105.284
901	0.344792	0.121339	0.640156	0.136117	0.0270944	0.0335008		18.75	344.792	121.339	640.156	136.117	27.0944	33.5008		18.75	275.834	97.0713	512.125	427.035	85.0022	105.101
902	0.344411	0.121854	0.640014	0.135965	0.0271249	0.0338181		18.7708	344.411	121.854	640.014	135.965	27.1249	33.8181		18.7708	275.529	97.4833	512.011	426.558	85.0979	106.096
903	0.344181	0.12121	0.639927	0.13572	0.0269924	0.0349123		18.7917	344.181	121.21	639.927	135.72	26.9924	34.9123		18.7917	275.344	96.9682	511.941	425.789	84.6821	109.529
904	0.343859	0.120951	0.639784	0.135499	0.0269535	0.0370074		18.8125	343.858	120.951	639.784	135.499	26.9535	37.0074		18.8125	275.087	96.761	511.827	425.094	84.56	116.102
905	0.343499	0.120737	0.639752	0.135154	0.0269179	0.0357799		18.8333	343.499	120.737	639.752	135.154	26.918	35.7799		18.8333	274.799	96.5898	511.802	424.011	84.4485	112.251
906	0.343224	0.120384	0.639798	0.13456	0.0268443	0.0350859		18.8542	343.224	120.384	639.798	134.56	26.8443	35.0859		18.8542	274.579	96.3073	511.839	422.148	84.2175	110.073
907	0.34308	0.120051	0.639773	0.133851	0.0268244	0.0342888		18.875	343.08	120.051	639.773	133.851	26.8244	34.2888		18.875	274.464	96.0406	511.818	419.925	84.1549	107.573
908	0.342672	0.119844	0.639675	0.133306	0.0267853	0.0344342		18.8958	342.672	119.844	639.675	133.306	26.7853	34.4342		18.8958	274.137	95.8754	511.74	418.216	84.0322	108.029
909	0.342249	0.119602	0.639611	0.132816	0.0267923	0.0338818		18.9167	342.249	119.602	639.611	132.816	26.7923	33.8819		18.9167	273.8	95.6814	511.689	416.677	84.0543	106.296
910	0.342084	0.119292	0.639569	0.132206	0.0267212	0.0329484		18.9375	342.084	119.292	639.569	132.206	26.7212	32.9484		18.9375	273.667	95.4336	511.655	414.765	83.8311	103.368
911	0.341931	0.11894	0.639502	0.131539	0.0266738	0.0332556		18.9583	341.931	118.94	639.502	131.539	26.6738	33.2555		18.9583	273.545	95.152	511.601	412.671	83.6826	104.331
912	0.34171	0.118402	0.639486	0.130861	0.0265676	0.0361345		18.9792	341.71	118.402	639.486	130.861	26.5676	36.1345		18.9792	273.368	94.7217	511.589	410.543	83.3493	113.363
913	0.341263	0.118316	0.639299	0.13045	0.0265059	0.0307037		19	341.263	118.316	639.299	130.45	26.5059	30.7037		19	273.01	94.6524	511.439	409.256	83.1556	96.3254
914	0.341014	0.117996	0.639235	0.129959	0.0265346	0.0303742		19.0208	341.014	117.996	639.235	129.959	26.5346	30.3742		19.0208	272.811	94.3969	511.388	407.715	83.2458	95.2917
915	0.340898	0.11785	0.63914	0.129494	0.0265065	0.030022		19.0417	340.898	117.85	639.14	129.494	26.5065	30.022		19.0417	272.718	94.2797	511.312	406.255	83.1577	94.1866
916	0.340606	0.11756	0.639085	0.128882	0.0264479	0.0304326		19.0625	340.606	117.56	639.085	128.882	26.4479	30.4326		19.0625	272.485	94.0483	511.268	404.335	82.9737	95.4749
917	0.340415	0.1172	0.638987	0.128421	0.0263927	0.0291055		19.0833	340.415	117.2	638.987	128.421	26.3927	29.1055		19.0833	272.332	93.7603	511.19	402.888	82.8008	91.3113
918	0.339974	0.116963	0.63893	0.127917	0.0263261	0.029124		19.1042	339.974	116.963	638.93	127.917	26.3261	29.124		19.1042	271.979	93.5704	511.144	401.307	82.5918	91.3694
919	0.339851	0.11669	0.638916	0.127403	0.0263035	0.0327496		19.125	339.851	116.69	638.916	127.403	26.3035	32.7496		19.125	271.881	93.352	511.133	399.694	82.5209	102.744
920	0.33941	0.116444	0.638911	0.126893	0.0262514	0.0333739		19.1458	339.41	116.444	638.911	126.893	26.2514	33.374		19.1458	271.528	93.1552	511.129	398.096	82.3575	104.703
921	0.339251	0.116154	0.638884	0.126344	0.0262531	0.0340968		19.1667	339.251	116.154	638.884	126.344	26.2531	34.0968		19.1667	271.4	92.9231	511.107	396.374	82.3627	106.97
922	0.338925	0.115751	0.638883	0.125782	0.0261839	0.0346226		19.1875	338.925	115.751	638.883	125.782	26.1839	34.6226		19.1875	271.14	92.6005	511.106	394.611	82.1454	108.62
923	0.338648	0.115427	0.638828	0.125219	0.0261318	0.0348503		19.2083	338.648	115.427	638.828	125.219	26.1318	34.8503		19.2083	270.918	92.3414	511.063	392.845	81.9822	109.334
924	0.338391	0.115201	0.638778	0.124632	0.0260779	0.035214		19.2292	338.391	115.201	638.778	124.632	26.0779	35.214		19.2292	270.713	92.1606	511.023	391.001	81.813	110.475
925	0.338244	0.11489	0.638709	0.124133	0.0260443	0.0365415		19.25	338.244	114.89	638.709	124.133	26.0443	36.5415		19.25	270.595	91.9117	510.967	389.438	81.7077	114.64
926	0.338009	0.114499	0.638756	0.123631	0.0260417	0.038145		19.2708	338.009	114.499	638.756	123.631	26.0418	38.145		19.2708	270.407	91.5992	511.005	387.863	81.6996	119.671
927	0.337893	0.114123	0.638819	0.123115	0.025965	0.038487		19.2917	337.893	114.123	638.819	123.115	25.965	38.487		19.2917	270.315	91.2983	511.055	386.244	81.4589	120.744
928	0.337815	0.113741	0.638826	0.12268	0.0258148	0.0415832		19.3125	337.815	113.741	638.827	122.68	25.8148	41.5832		19.3125	270.252	90.9925	511.061	384.877	80.9876	130.457
929	0.337548	0.113682	0.638765	0.122423	0.0258293	0.037939		19.3333	337.548	113.682	638.765	122.423	25.8293	37.939		19.3333	270.039	90.9459	511.012	384.073	81.0331	119.024
930	0.337396	0.113594	0.638756	0.122109	0.0258532	0.0379176		19.3542	337.396	113.594	638.756	122.109	25.8532	37.9176		19.3542	269.917	90.8754	511.004	383.086	81.1082	118.957
931	0.33719	0.113392	0.638735	0.121617	0.025795	0.0384204		19.375	337.19	113.392	638.735	121.617	25.795	38.4204		19.375	269.752	90.7135	510.988	381.545	80.9254	120.535
932	0.336932	0.113121	0.638694	0.121189	0.0258388	0.0358973		19.3958	336.932	113.121	638.694	121.189	25.8388	35.8973		19.3958	269.546	90.4969	510.955	380.201	81.063	112.619
933	0.33673	0.113012	0.638658	0.120802	0.0258147	0.0347058		19.4167	336.73	113.012	638.658	120.802	25.8147	34.7058		19.4167	269.384	90.4094	510.926	378.985	80.9873	108.881
934	0.336413	0.112793	0.638589	0.12028	0.0258289	0.0309738		19.4375	336.413	112.793	638.589	120.28	25.8289	30.9738		19.4375	269.13	90.2346	510.871	377.349	81.032	97.1728
935	0.336004	0.112527	0.638611	0.11969	0.0257883	0.0321081		19.4583	336.004	112.526	638.611	119.69	25.7883	32.1081		19.4583	268.804	90.0212	510.889	375.496	80.9044	100.731
936	0.336054	0.112074	0.638522	0.119398	0.025681	0.0307308		19.4792	336.054	112.074	638.522	119.398	25.681	30.7308		19.4792	268.843	89.659	510.818	374.581	80.5678	96.4104
937	0.335509	0.111896	0.638511	0.11901	0.0256372	0.0306258		19.5	335.509	111.896	638.511	119.01	25.6372	30.6258		19.5	268.407	89.5171	510.809	373.364	80.4305	96.081
938	0.335452	0.111778	0.638445	0.118632	0.0256247	0.0282848		19.5208	335.452	111.778	638.446	118.632	25.6247	28.2848		19.5208	268.362	89.4225	510.756	372.18	80.3912	88.7368
939	0.335171	0.111413	0.638412	0.118274	0.0255719	0.0277785		19.5417	335.171	111.413	638.412	118.274	25.5719	27.7785		19.5417	268.137	89.1301	510.73	371.057	80.2254	87.1483
940	0.335009	0.110912	0.638396	0.11793	0.0254686	0.0314569		19.5625	335.009	110.912	638.396	117.93	25.4687	31.4569		19.5625	268.007	88.73	510.717	369.976	79.9016	98.6883
941	0.334882	0.110826	0.638277	0.117692	0.0254648	0.0294316		19.5833	334.882	110.826	638.277	117.692	25.4648	29.4316		19.5833	267.906	88.6607	510.621	369.23	79.8896	92.3343
942	0.334523	0.110435	0.638285	0.11723	0.0254529	0.0292685		19.6042	334.523	110.435	638.285	117.23	25.4529	29.2685		19.6042	267.618	88.3478	510.628	367.781	79.8524	91.8228
943	0.334173	0.110019	0.638231	0.116783	0.0253871	0.0280176		19.625	334.173	110.019	638.231	116.783	25.3871	28.0176		19.625	267.339	88.0154	510.585	366.379	79.6456	87.8984
944	0.334022	0.109946	0.638091	0.11647	0.0253333	0.0256796		19.6458	334.022	109.946	638.091	116.47	25.3333	25.6796		19.6458	267.218	87.9566	510.473	365.397	79.4771	80.5634
945	0.333749	0.109454	0.63807	0.11598	0.0252713	0.0248435		19.6667	333.749	109.454	638.07	115.98	25.2713	24.8435		19.6667	266.999	87.5629	510.456	363.86	79.2826	77.9405
946	0.333429	0.108932	0.637991	0.115534	0.0251892	0.0273055		19.6875	333.429	108.932	637.991	115.534	25.1892	27.3055		19.6875	266.743	87.1456	510.393	362.461	79.0249	85.6643
947	0.333044	0.108871	0.63785	0.115082	0.0252324	0.0246656		19.7083	333.044	108.871	637.85	115.082	25.2324	24.6656		19.7083	266.435	87.0972	510.28	361.04	79.1603	77.3823
948	0.332433	0.108713	0.637842	0.114486	0.025214	0.0258645		19.7292	332.433	108.713	637.842	114.486	25.214	25.8645		19.7292	265.947	86.9701	510.274	359.173	79.1026	81.1437
949	0.332054	0.108426	0.637799	0.113885	0.0251905	0.0269314		19.75	332.054	108.426	637.799	113.885	25.1905	26.9314		19.75	265.643	86.7412	510.239	357.288	79.0291	84.4907
950	0.331868	0.108092	0.63773	0.113339	0.0251453	0.0254577		19.7708	331.868	108.092	637.73	113.339	25.1453	25.4577		19.7708	265.495	86.4733	510.184	355.573	78.8872	79.8674
951	0.331384	0.1078	0.637638	0.112877	0.0250813	0.0245192		19.7917	331.384	107.8	637.638	112.877	25.0813	24.5192		19.7917	265.107	86.2404	510.11	354.125	78.6864	76.923
952	0.33119	0.107343	0.637623	0.112399	0.0249622	0.0240144		19.8125	331.19	107.343	637.623	112.399	24.9622	24.0144		19.8125	264.952	85.8745	510.098	352.625	78.3128	75.3393
953	0.331107	0.107001	0.637538	0.112007	0.0248868	0.0233889		19.8333	331.107	107.001	637.538	112.007	24.8868	23.3889		19.8333	264.886	85.6007	510.03	351.395	78.0761	73.3771
954	0.330901	0.106791	0.637428	0.111479	0.0249161	0.0234093		19.8542	330.901	106.791	637.428	111.48	24.9161	23.4093		19.8542	264.721	85.4327	509.943	349.74	78.1682	73.4411
955	0.330558	0.106469	0.637334	0.111055	0.0248453	0.0231297		19.875	330.558	106.469	637.334	111.055	24.8453	23.1297		19.875	264.447	85.1753	509.867	348.407	77.9459	72.5637
956	0.330176	0.106242	0.637261	0.110706	0.0248323	0.0227083		19.8958	330.175	106.242	637.261	110.706	24.8323	22.7083		19.8958	264.14	84.9938	509.809	347.314	77.9053	71.2416
957	0.329878	0.105848	0.637281	0.110249	0.0247686	0.0245597		19.9167	329.878	105.848	637.281	110.249	24.7686	24.5597		19.9167	263.902	84.6782	509.824	345.879	77.7055	77.0501
958	0.329933	0.105659	0.637196	0.109899	0.0247268	0.0242114		19.9375	329.933	105.659	637.196	109.899	24.7268	24.2114		19.9375	263.947	84.5269	509.757	344.78	77.5742	75.9573
959	0.329887	0.105501	0.637165	0.109673	0.0247149	0.0264249		19.9583	329.887	105.501	637.165	109.673	24.7149	26.4249		19.9583	263.909	84.4012	509.732	344.071	77.5368	82.9016
960	0.32952	0.105592	0.637119	0.109361	0.0247624	0.0249953		19.9792	329.52	105.592	637.119	109.361	24.7624	24.9953		19.9792	263.616	84.4737	509.695	343.094	77.6861	78.4167
961	0.329386	0.105247	0.637142	0.109061	0.024731	0.0280932		20	329.386	105.247	637.142	109.061	24.731	28.0932		20	263.509	84.1973	509.714	342.151	77.5875	88.1354
962	0.329109	0.105096	0.637125	0.108744	0.0247011	0.0275505		20.0208	329.109	105.096	637.125	108.744	24.7011	27.5505		20.0208	263.287	84.0772	509.7	341.157	77.4937	86.4329
963	0.328931	0.105108	0.637045	0.108395	0.0247199	0.0256488		20.0417	328.931	105.108	637.045	108.395	24.7199	25.6488		20.0417	263.144	84.086	509.636	340.062	77.5526	80.4669
964	0.328705	0.104817	0.637033	0.108011	0.0246985	0.0302163		20.0625	328.705	104.817	637.033	108.011	24.6985	30.2163		20.0625	262.964	83.8534	509.626	338.86	77.4854	94.7963
965	0.328396	0.104699	0.636934	0.107703	0.0246575	0.0293428		20.0833	328.396	104.699	636.934	107.703	24.6575	29.3428		20.0833	262.717	83.7591	509.548	337.891	77.3568	92.0558
966	0.32785	0.10454	0.636958	0.107229	0.0244552	0.0299113		20.1042	327.85	104.54	636.958	107.229	24.4552	29.9113		20.1042	262.28	83.6322	509.566	336.403	76.7221	93.8395
967	0.327448	0.104262	0.636977	0.106719	0.0245485	0.0291115		20.125	327.448	104.262	636.977	106.719	24.5485	29.1115		20.125	261.959	83.4097	509.582	334.805	77.0149	91.3303
968	0.327161	0.103843	0.636953	0.106298	0.0245127	0.0280804		20.1458	327.161	103.843	636.953	106.297	24.5127	28.0804		20.1458	261.729	83.0743	509.562	333.482	76.9026	88.0954
969	0.326947	0.103514	0.636888	0.105813	0.0244623	0.0265589		20.1667	326.947	103.514	636.888	105.813	24.4623	26.5589		20.1667	261.557	82.8112	509.511	331.962	76.7445	83.3219
970	0.32664	0.103328	0.636818	0.105362	0.0244245	0.0266019		20.1875	326.64	103.328	636.818	105.362	24.4245	26.6019		20.1875	261.312	82.6625	509.455	330.549	76.626	83.457
971	0.32636	0.103103	0.636761	0.104994	0.0243896	0.025545		20.2083	326.36	103.103	636.761	104.993	24.3896	25.545		20.2083	261.088	82.4826	509.409	329.391	76.5164	80.1411
972	0.325916	0.102855	0.636685	0.104528	0.024353	0.02609		20.2292	325.916	102.855	636.685	104.528	24.353	26.09		20.2292	260.733	82.2843	509.348	327.932	76.4017	81.851
973	0.325595	0.102548	0.636657	0.104204	0.0242919	0.0264963		20.25	325.595	102.548	636.657	104.204	24.2919	26.4963		20.25	260.476	82.0384	509.326	326.915	76.2099	83.1258
974	0.325461	0.102396	0.636618	0.103816	0.0242383	0.0274954		20.2708	325.461	102.396	636.618	103.816	24.2383	27.4954		20.2708	260.369	81.9171	509.295	325.696	76.0419	86.26
975	0.325203	0.102108	0.636609	0.103489	0.0241704	0.0293485		20.2917	325.203	102.108	636.609	103.489	24.1704	29.3485		20.2917	260.163	81.6864	509.287	324.672	75.8288	92.0738
976	0.324889	0.102018	0.636547	0.103125	0.0241608	0.0284323		20.3125	324.889	102.018	636.547	103.125	24.1608	28.4323		20.3125	259.911	81.6143	509.237	323.53	75.7987	89.1992
977	0.324671	0.101784	0.636525	0.102817	0.0241138	0.0286343		20.3333	324.671	101.784	636.525	102.817	24.1138	28.6343		20.3333	259.737	81.4275	509.22	322.562	75.6513	89.8332
978	0.324455	0.101608	0.636474	0.102495	0.0240988	0.0300055		20.3542	324.455	101.608	636.474	102.495	24.0988	30.0055		20.3542	259.564	81.2863	509.18	321.553	75.604	94.1351
979	0.324147	0.10143	0.636443	0.102171	0.0240858	0.0278795		20.375	324.147	101.43	636.443	102.171	24.0858	27.8795		20.375	259.317	81.1439	509.154	320.536	75.5633	87.4653
980	0.323761	0.101311	0.636357	0.101767	0.0240643	0.027833		20.3958	323.761	101.311	636.357	101.767	24.0643	27.833		20.3958	259.009	81.0486	509.085	319.268	75.4959	87.3192
981	0.323494	0.101077	0.636277	0.101442	0.024036	0.0279454		20.4167	323.494	101.077	636.277	101.442	24.036	27.9454		20.4167	258.795	80.8615	509.022	318.25	75.407	87.6718
982	0.323244	0.100882	0.636206	0.101134	0.0240097	0.0280616		20.4375	323.244	100.882	636.206	101.133	24.0097	28.0616		20.4375	258.595	80.7059	508.965	317.282	75.3246	88.0364
983	0.32285	0.100639	0.63615	0.100726	0.023962	0.0275885		20.4583	322.85	100.639	636.15	100.726	23.962	27.5885		20.4583	258.28	80.5108	508.92	316.003	75.1749	86.5522
984	0.322578	0.100362	0.636113	0.100372	0.0239069	0.0277201		20.4792	322.578	100.362	636.113	100.372	23.9069	27.7201		20.4792	258.063	80.2894	508.89	314.893	75.002	86.9651
985	0.322343	0.100081	0.636056	0.100064	0.0238607	0.026685		20.5	322.343	100.081	636.056	100.064	23.8607	26.685		20.5	257.874	80.0645	508.845	313.927	74.8571	83.7176
986	0.321953	0.0998551	0.636025	0.0996816	0.023775	0.0268323		20.5208	321.953	99.8551	636.025	99.6816	23.775	26.8323		20.5208	257.562	79.8841	508.82	312.727	74.5883	84.1796
987	0.321703	0.0995582	0.636018	0.0993379	0.0237433	0.0281922		20.5417	321.703	99.5582	636.018	99.3379	23.7433	28.1922		20.5417	257.362	79.6466	508.814	311.648	74.4888	88.4461
988	0.321303	0.0993351	0.635863	0.0990523	0.0237087	0.0268351		20.5625	321.303	99.3351	635.863	99.0523	23.7087	26.8351		20.5625	257.042	79.4681	508.691	310.752	74.3801	84.1886
989	0.320957	0.0990626	0.635792	0.0987521	0.023647	0.025333		20.5833	320.957	99.0626	635.792	98.7521	23.647	25.333		20.5833	256.766	79.2501	508.634	309.811	74.1867	79.476
990	0.320612	0.0988346	0.635763	0.0984449	0.0236189	0.0260521		20.6042	320.612	98.8346	635.763	98.4449	23.6189	26.0521		20.6042	256.489	79.0677	508.61	308.847	74.0986	81.7321
991	0.320277	0.0985849	0.635725	0.0981263	0.0235876	0.0254654		20.625	320.277	98.5849	635.725	98.1263	23.5876	25.4654		20.625	256.222	78.8679	508.58	307.847	74.0004	79.8914
992	0.31987	0.0983342	0.63566	0.0978208	0.0235728	0.0239271		20.6458	319.87	98.3342	635.66	97.8208	23.5728	23.9271		20.6458	255.896	78.6674	508.528	306.889	73.954	75.0653
993	0.319485	0.0981115	0.635601	0.0974764	0.0235603	0.022436		20.6667	319.485	98.1115	635.601	97.4764	23.5603	22.436		20.6667	255.588	78.4892	508.481	305.808	73.9146	70.3875
994	0.319137	0.0978815	0.635528	0.0971349	0.0235125	0.0213185		20.6875	319.137	97.8815	635.528	97.1349	23.5125	21.3185		20.6875	255.31	78.3052	508.422	304.737	73.7647	66.8816
995	0.318847	0.0975847	0.635499	0.096796	0.0234747	0.0215346		20.7083	318.847	97.5847	635.499	96.796	23.4747	21.5346		20.7083	255.077	78.0678	508.399	303.674	73.6461	67.5594
996	0.318356	0.0973647	0.635401	0.0964499	0.0234745	0.0192419		20.7292	318.356	97.3647	635.401	96.4499	23.4745	19.2419		20.7292	254.685	77.8918	508.321	302.588	73.6456	60.3667
997	0.317988	0.0970311	0.63536	0.0961012	0.0234103	0.0210587		20.75	317.988	97.0311	635.36	96.1012	23.4103	21.0587		20.75	254.391	77.6249	508.288	301.494	73.4441	66.0665
998	0.317641	0.0967239	0.635341	0.0957866	0.0233961	0.022104		20.7708	317.641	96.7239	635.341	95.7866	23.3961	22.104		20.7708	254.113	77.3791	508.272	300.507	73.3996	69.3457
999	0.317048	0.0965037	0.635254	0.0953694	0.0233391	0.0203611		20.7917	317.048	96.5037	635.254	95.3694	23.3391	20.3611		20.7917	253.639	77.2029	508.203	299.198	73.2206	63.8779
1000	0.316833	0.0963171	0.635201	0.0950663	0.0233602	0.0210727		20.8125	316.833	96.317	635.201	95.0663	23.3602	21.0727		20.8125	253.466	77.0536	508.161	298.247	73.2868	66.1104
1001	0.316464	0.0960637	0.635138	0.094768	0.0233445	0.0199734		20.8333	316.464	96.0637	635.138	94.768	23.3445	19.9734		20.8333	253.171	76.851	508.111	297.311	73.2378	62.6617
1002	0.316177	0.0959096	0.635058	0.0944171	0.023331	0.0194289		20.8542	316.177	95.9096	635.058	94.4171	23.331	19.4289		20.8542	252.942	76.7277	508.046	296.211	73.1953	60.9535
1003	0.315928	0.0956978	0.63501	0.0941498	0.0232715	0.0190435		20.875	315.928	95.6978	635.01	94.1498	23.2715	19.0435		20.875	252.742	76.5583	508.008	295.372	73.0087	59.7443
1004	0.315458	0.0954982	0.634979	0.093784	0.0232171	0.0184597		20.8958	315.458	95.4982	634.979	93.784	23.2171	18.4596		20.8958	252.366	76.3986	507.983	294.224	72.8381	57.9126
1005	0.315483	0.0952019	0.634883	0.0935716	0.0231654	0.0197376		20.9167	315.483	95.2019	634.883	93.5716	23.1654	19.7376		20.9167	252.387	76.1616	507.906	293.558	72.6759	61.9219
1006	0.314888	0.0954004	0.634814	0.0932478	0.0232777	0.0190117		20.9375	314.888	95.4004	634.814	93.2478	23.2777	19.0117		20.9375	251.91	76.3203	507.851	292.542	73.028	59.6447
1007	0.314362	0.0952238	0.634833	0.092833	0.0232772	0.0203342		20.9583	314.362	95.2238	634.833	92.833	23.2772	20.3342		20.9583	251.49	76.1791	507.867	291.241	73.0266	63.7935
1008	0.313983	0.0950336	0.634819	0.092444	0.0232355	0.0227715		20.9792	313.983	95.0336	634.819	92.444	23.2355	22.7715		20.9792	251.187	76.0269	507.855	290.02	72.8957	71.4401
1009	0.313561	0.094671	0.634765	0.0921299	0.023219	0.022141		21	313.561	94.671	634.765	92.1299	23.219	22.141		21	250.849	75.7368	507.812	289.035	72.844	69.462
1010	0.313277	0.0943913	0.634711	0.0918555	0.0231843	0.0226317		21.0208	313.277	94.3913	634.711	91.8555	23.1843	22.6317		21.0208	250.622	75.513	507.769	288.174	72.7352	71.0015
1011	0.312862	0.0943187	0.634651	0.0915351	0.0232603	0.0217133		21.0417	312.862	94.3187	634.651	91.5351	23.2603	21.7133		21.0417	250.289	75.4549	507.721	287.169	72.9735	68.1201
1012	0.312469	0.0940027	0.634657	0.0912171	0.0231572	0.0222924		21.0625	312.469	94.0027	634.657	91.2171	23.1572	22.2924		21.0625	249.975	75.2021	507.726	286.171	72.6499	69.9369
1013	0.311842	0.0939445	0.634607	0.0908734	0.0231941	0.0216545		21.0833	311.842	93.9445	634.607	90.8734	23.1941	21.6545		21.0833	249.474	75.1556	507.685	285.093	72.7659	67.9357
1014	0.31163	0.0936449	0.634591	0.0906421	0.0232316	0.0218949		21.1042	311.63	93.6449	634.591	90.6421	23.2316	21.8949		21.1042	249.304	74.9159	507.672	284.367	72.8835	68.69
1015	0.311474	0.0934171	0.634494	0.090357	0.0232233	0.022857		21.125	311.474	93.4171	634.494	90.357	23.2233	22.857		21.125	249.179	74.7337	507.595	283.473	72.8574	71.7081
1016	0.310952	0.0933044	0.634407	0.0900691	0.0232592	0.0217553		21.1458	310.952	93.3044	634.407	90.0691	23.2592	21.7553		21.1458	248.762	74.6435	507.525	282.57	72.9701	68.2519
1017	0.310678	0.0930199	0.634372	0.0897913	0.0232727	0.0211295		21.1667	310.678	93.0199	634.372	89.7913	23.2727	21.1295		21.1667	248.542	74.4159	507.497	281.698	73.0124	66.2888
1018	0.310383	0.092837	0.634323	0.0895464	0.0232688	0.0221404		21.1875	310.382	92.837	634.323	89.5464	23.2688	22.1404		21.1875	248.306	74.2696	507.458	280.93	73	69.4601
1019	0.310022	0.0926362	0.634268	0.0892428	0.0232541	0.020181		21.2083	310.022	92.6362	634.268	89.2428	23.2541	20.181		21.2083	248.017	74.109	507.414	279.977	72.9541	63.3131
1020	0.309563	0.092457	0.63424	0.088976	0.0232205	0.0211477		21.2292	309.563	92.457	634.24	88.976	23.2205	21.1477		21.2292	247.65	73.9656	507.392	279.14	72.8488	66.3456
1021	0.309095	0.0922459	0.634215	0.0886944	0.0232096	0.022312		21.25	309.095	92.2459	634.215	88.6944	23.2096	22.3119		21.25	247.276	73.7968	507.372	278.257	72.8144	69.9983
1022	0.308767	0.092051	0.634157	0.0884083	0.0231934	0.0221389		21.2708	308.767	92.051	634.157	88.4083	23.1934	22.1389		21.2708	247.013	73.6408	507.326	277.359	72.7637	69.4554
1023	0.308236	0.0919519	0.634064	0.0881216	0.0231932	0.0220177		21.2917	308.236	91.9519	634.064	88.1217	23.1932	22.0177		21.2917	246.589	73.5615	507.252	276.46	72.7629	69.075
1024	0.308054	0.0916397	0.634024	0.0878648	0.0231822	0.022004		21.3125	308.054	91.6397	634.024	87.8648	23.1822	22.0039		21.3125	246.444	73.3117	507.219	275.654	72.7286	69.032
1025	0.307564	0.0914482	0.633946	0.0875856	0.0231455	0.0225202		21.3333	307.564	91.4482	633.946	87.5856	23.1455	22.5202		21.3333	246.051	73.1586	507.157	274.778	72.6133	70.6517
1026	0.307261	0.0913359	0.633869	0.087331	0.0231178	0.0229732		21.3542	307.261	91.3359	633.869	87.331	23.1178	22.9732		21.3542	245.809	73.0688	507.095	273.979	72.5265	72.0728
1027	0.30693	0.0910709	0.633856	0.0870347	0.0230717	0.0239519		21.375	306.93	91.0709	633.856	87.0347	23.0717	23.9519		21.375	245.544	72.8568	507.085	273.05	72.3819	75.1431
1028	0.306116	0.0909421	0.63384	0.0867186	0.0230579	0.0239665		21.3958	306.116	90.9421	633.84	86.7186	23.0579	23.9665		21.3958	244.893	72.7537	507.072	272.058	72.3384	75.1889
1029	0.305696	0.0908213	0.633753	0.0864228	0.0230457	0.0230906		21.4167	305.696	90.8213	633.753	86.4228	23.0457	23.0906		21.4167	244.557	72.657	507.002	271.13	72.3001	72.4411
1030	0.304942	0.0905365	0.633792	0.0860736	0.0230215	0.0236798		21.4375	304.942	90.5365	633.792	86.0736	23.0215	23.6798		21.4375	243.954	72.4292	507.034	270.035	72.2242	74.2896
1031	0.304655	0.0902787	0.63371	0.085786	0.0229962	0.0234053		21.4583	304.655	90.2787	633.71	85.786	22.9962	23.4053		21.4583	243.724	72.223	506.968	269.133	72.1449	73.4284
1032	0.304268	0.0900352	0.633645	0.0855304	0.0229445	0.0238121		21.4792	304.268	90.0352	633.645	85.5304	22.9445	23.8121		21.4792	243.414	72.0281	506.916	268.331	71.9829	74.7046
1033	0.303822	0.089912	0.633527	0.0852208	0.02303	0.0218774		21.5	303.822	89.912	633.527	85.2208	23.03	21.8774		21.5	243.057	71.9296	506.822	267.359	72.2509	68.635
1034	0.303484	0.0894168	0.633574	0.0849584	0.0226727	0.0235674		21.5208	303.484	89.4168	633.574	84.9584	22.6727	23.5674		21.5208	242.787	71.5334	506.859	266.536	71.1302	73.937
1035	0.303098	0.0892343	0.633516	0.084767	0.0227503	0.0223675		21.5417	303.098	89.2343	633.516	84.767	22.7503	22.3675		21.5417	242.478	71.3874	506.812	265.936	71.3736	70.1725
1036	0.30304	0.0889571	0.63345	0.0846555	0.0226541	0.0237052		21.5625	303.04	88.9571	633.45	84.6555	22.6541	23.7052		21.5625	242.432	71.1657	506.76	265.586	71.0716	74.3694
1037	0.302651	0.0888902	0.633342	0.0844756	0.0227629	0.0214345		21.5833	302.651	88.8902	633.342	84.4756	22.7629	21.4345		21.5833	242.121	71.1121	506.673	265.022	71.413	67.2455
1038	0.302047	0.0889197	0.633244	0.084213	0.0229136	0.0181581		21.6042	302.047	88.9197	633.244	84.213	22.9136	18.1581		21.6042	241.637	71.1357	506.595	264.198	71.8858	56.9667
1039	0.301492	0.0889984	0.633204	0.0840923	0.0231558	0.0170093		21.625	301.492	88.9984	633.204	84.0923	23.1558	17.0093		21.625	241.194	71.1987	506.563	263.819	72.6457	53.3624
1040	0.301358	0.0881071	0.633202	0.0838	0.0224884	0.0192204		21.6458	301.358	88.1071	633.202	83.8	22.4884	19.2204		21.6458	241.086	70.4857	506.561	262.902	70.5518	60.2992
1041	0.300905	0.0882228	0.633119	0.0836004	0.0227186	0.0165415		21.6667	300.905	88.2228	633.119	83.6004	22.7186	16.5415		21.6667	240.724	70.5782	506.495	262.276	71.2739	51.895
1042	0.300383	0.0881109	0.633132	0.0833882	0.02283	0.0165203		21.6875	300.383	88.1109	633.132	83.3882	22.83	16.5203		21.6875	240.307	70.4887	506.506	261.61	71.6235	51.8284
1043	0.300036	0.0881004	0.633004	0.0831983	0.0228405	0.0144758		21.7083	300.036	88.1004	633.004	83.1983	22.8405	14.4758		21.7083	240.029	70.4804	506.403	261.014	71.6566	45.4144
1044	0.299469	0.0877848	0.632989	0.0830122	0.0230165	0.0135211		21.7292	299.469	87.7848	632.989	83.0122	23.0165	13.5211		21.7292	239.575	70.2279	506.391	260.43	72.2087	42.4191
1045	0.298742	0.0875886	0.632947	0.0827918	0.0231556	0.0126188		21.75	298.742	87.5886	632.947	82.7918	23.1557	12.6188		21.75	238.994	70.0709	506.357	259.739	72.6452	39.5885
1046	0.298255	0.0870929	0.632959	0.0825595	0.0231536	0.0137081		21.7708	298.255	87.0929	632.959	82.5595	23.1536	13.7081		21.7708	238.604	69.6743	506.367	259.01	72.6388	43.0058
1047	0.29809	0.0867876	0.632881	0.0822907	0.0230593	0.0120757		21.7917	298.09	86.7876	632.881	82.2908	23.0593	12.0757		21.7917	238.472	69.4301	506.305	258.167	72.3429	37.8846
1048	0.297848	0.0865765	0.632837	0.0821589	0.023092	0.0118818		21.8125	297.848	86.5765	632.837	82.1589	23.092	11.8818		21.8125	238.278	69.2612	506.269	257.753	72.4456	37.2762
1049	0.297472	0.0863691	0.63285	0.0820718	0.0231721	0.012915		21.8333	297.472	86.3691	632.85	82.0718	23.1721	12.915		21.8333	237.978	69.0953	506.28	257.48	72.6967	40.5176
1050	0.29695	0.0864292	0.632761	0.0818557	0.0231822	0.0125495		21.8542	296.95	86.4292	632.761	81.8557	23.1822	12.5495		21.8542	237.56	69.1433	506.209	256.802	72.7284	39.3711
1051	0.29648	0.0862758	0.632633	0.0816648	0.0234193	0.0126808		21.875	296.48	86.2758	632.633	81.6648	23.4193	12.6808		21.875	237.184	69.0206	506.106	256.203	73.4724	39.7829
1052	0.296173	0.0863699	0.632527	0.0813762	0.0234659	0.0132185		21.8958	296.173	86.3699	632.527	81.3762	23.4659	13.2185		21.8958	236.938	69.0959	506.022	255.298	73.6185	41.4699
1053	0.295859	0.0859174	0.632482	0.0811649	0.023425	0.014256		21.9167	295.859	85.9174	632.481	81.1649	23.425	14.256		21.9167	236.687	68.7339	505.985	254.635	73.4901	44.7248
1054	0.29526	0.085838	0.632399	0.0809247	0.0233126	0.0132107		21.9375	295.26	85.838	632.399	80.9247	23.3126	13.2107		21.9375	236.208	68.6704	505.919	253.882	73.1375	41.4454
1055	0.294448	0.085572	0.632275	0.0805951	0.0234604	0.0133496		21.9583	294.448	85.572	632.275	80.5951	23.4604	13.3496		21.9583	235.558	68.4576	505.82	252.847	73.6013	41.8812
1056	0.293872	0.0853207	0.63227	0.0802716	0.0233758	0.0131799		21.9792	293.872	85.3207	632.27	80.2716	23.3758	13.1799		21.9792	235.097	68.2566	505.816	251.832	73.3357	41.3488
1057	0.29313	0.0851462	0.632145	0.0799316	0.0234527	0.0138744		22	293.13	85.1462	632.145	79.9316	23.4527	13.8744		22	234.504	68.1169	505.716	250.766	73.577	43.5276
1058	0.292716	0.084897	0.632091	0.0796431	0.0233701	0.0140707		22.0208	292.716	84.897	632.091	79.6431	23.3701	14.0707		22.0208	234.172	67.9176	505.673	249.861	73.3181	44.1433
1059	0.292043	0.0846189	0.631985	0.079308	0.0232585	0.0139909		22.0417	292.043	84.6189	631.985	79.308	23.2585	13.9909		22.0417	233.635	67.6951	505.588	248.809	72.9677	43.8931
1060	0.291341	0.0844362	0.631903	0.0790141	0.0232535	0.0142191		22.0625	291.341	84.4362	631.903	79.0141	23.2535	14.2191		22.0625	233.073	67.549	505.522	247.887	72.952	44.6091
1061	0.290494	0.0840535	0.631859	0.078694	0.0230829	0.013942		22.0833	290.494	84.0535	631.859	78.694	23.0829	13.942		22.0833	232.395	67.2428	505.487	246.883	72.4168	43.7396
1062	0.290006	0.0836415	0.631856	0.0784232	0.022992	0.0148906		22.1042	290.006	83.6415	631.856	78.4232	22.992	14.8906		22.1042	232.005	66.9132	505.485	246.034	72.1319	46.7156
1063	0.289577	0.083429	0.631717	0.0782152	0.0229189	0.0141149		22.125	289.577	83.429	631.717	78.2152	22.9189	14.1149		22.125	231.662	66.7432	505.373	245.381	71.9024	44.2822
1064	0.289104	0.0833199	0.631648	0.0780194	0.0229488	0.0135181		22.1458	289.103	83.3199	631.648	78.0194	22.9488	13.5181		22.1458	231.283	66.6559	505.318	244.767	71.9961	42.4096
1065	0.28854	0.0831281	0.631579	0.0777391	0.023084	0.0137609		22.1667	288.54	83.1281	631.579	77.7391	23.084	13.7609		22.1667	230.832	66.5024	505.264	243.887	72.4205	43.1714
1066	0.288129	0.0829848	0.63147	0.0774678	0.0230845	0.0143365		22.1875	288.129	82.9848	631.47	77.4678	23.0845	14.3365		22.1875	230.503	66.3878	505.176	243.036	72.4219	44.9773
1067	0.287618	0.0828121	0.631402	0.0772111	0.0230162	0.0153647		22.2083	287.618	82.8121	631.402	77.2111	23.0162	15.3648		22.2083	230.094	66.2497	505.121	242.231	72.2076	48.2031
1068	0.287196	0.0827022	0.631289	0.0769773	0.0229539	0.0144153		22.2292	287.196	82.7022	631.289	76.9773	22.9539	14.4153		22.2292	229.757	66.1618	505.031	241.497	72.0121	45.2243
1069	0.28621	0.0822963	0.631147	0.0767125	0.0228038	0.0137731		22.25	286.21	82.2963	631.147	76.7125	22.8038	13.7731		22.25	228.968	65.837	504.917	240.667	71.5413	43.2098
1070	0.285938	0.0818911	0.631111	0.0765103	0.0228542	0.017264		22.2708	285.938	81.8911	631.111	76.5103	22.8542	17.2641		22.2708	228.751	65.5129	504.889	240.032	71.6995	54.1617
1071	0.285587	0.0815028	0.630931	0.0762414	0.0226772	0.014261		22.2917	285.587	81.5028	630.931	76.2414	22.6772	14.261		22.2917	228.47	65.2022	504.745	239.189	71.144	44.7404
1072	0.284983	0.081548	0.630858	0.0761186	0.022795	0.0141599		22.3125	284.983	81.548	630.858	76.1186	22.795	14.1599		22.3125	227.987	65.2384	504.686	238.803	71.5139	44.4231
1073	0.28453	0.0814762	0.630831	0.0759307	0.0227982	0.0146334		22.3333	284.53	81.4762	630.831	75.9307	22.7982	14.6334		22.3333	227.624	65.1809	504.665	238.214	71.5238	45.9087
1074	0.283951	0.0813265	0.6308	0.0757349	0.0227829	0.0145175		22.3542	283.951	81.3265	630.8	75.7349	22.7829	14.5175		22.3542	227.161	65.0612	504.64	237.6	71.4757	45.5451
1075	0.283522	0.081043	0.630805	0.0755006	0.0227248	0.0152329		22.375	283.522	81.043	630.805	75.5006	22.7248	15.2329		22.375	226.818	64.8344	504.644	236.865	71.2934	47.7895
1076	0.282777	0.0809652	0.630786	0.0752521	0.0227454	0.0144847		22.3958	282.777	80.9652	630.786	75.2521	22.7454	14.4847		22.3958	226.222	64.7722	504.629	236.085	71.3582	45.4423
1077	0.282365	0.0807641	0.630713	0.074991	0.0227094	0.0147353		22.4167	282.365	80.7641	630.713	74.991	22.7094	14.7353		22.4167	225.892	64.6113	504.571	235.266	71.2453	46.2283
1078	0.281573	0.0805934	0.630664	0.0747167	0.0226217	0.0140801		22.4375	281.573	80.5934	630.664	74.7167	22.6217	14.0801		22.4375	225.258	64.4747	504.532	234.405	70.97	44.173
1079	0.280469	0.0802116	0.630511	0.074447	0.0225081	0.0139575		22.4583	280.469	80.2116	630.511	74.447	22.5081	13.9575		22.4583	224.376	64.1693	504.409	233.559	70.6136	43.7881
1080	0.279672	0.0804761	0.630355	0.074121	0.0228214	0.0138928		22.4792	279.672	80.4761	630.356	74.121	22.8214	13.8928		22.4792	223.738	64.3809	504.284	232.536	71.5964	43.5854
1081	0.278983	0.07952	0.630456	0.0738546	0.0222592	0.0138484		22.5	278.983	79.52	630.456	73.8546	22.2592	13.8484		22.5	223.186	63.616	504.365	231.701	69.8328	43.4461
1082	0.278757	0.0797369	0.630347	0.0736547	0.0222893	0.0136604		22.5208	278.757	79.7369	630.347	73.6547	22.2893	13.6604		22.5208	223.006	63.7895	504.278	231.073	69.9272	42.8563
1083	0.278343	0.0795774	0.630375	0.0735208	0.0224363	0.0134498		22.5417	278.343	79.5774	630.375	73.5208	22.4363	13.4498		22.5417	222.675	63.6619	504.3	230.654	70.3884	42.1956
1084	0.277573	0.0794602	0.629928	0.0733169	0.0224324	0.0134837		22.5625	277.573	79.4602	629.928	73.3169	22.4324	13.4837		22.5625	222.058	63.5682	503.942	230.014	70.3763	42.3018
1085	0.276924	0.0791066	0.629875	0.0729984	0.0223164	0.0134463		22.5833	276.924	79.1066	629.875	72.9984	22.3164	13.4463		22.5833	221.539	63.2852	503.9	229.014	70.0122	42.1846
1086	0.276534	0.0785946	0.629806	0.0727389	0.0221764	0.0135821		22.6042	276.534	78.5946	629.806	72.7389	22.1764	13.5821		22.6042	221.227	62.8757	503.845	228.201	69.5731	42.6105
1087	0.27616	0.0783605	0.629719	0.0725478	0.0220702	0.0128988		22.625	276.16	78.3605	629.719	72.5478	22.0702	12.8988		22.625	220.928	62.6884	503.776	227.601	69.24	40.4669
1088	0.27552	0.0783586	0.629635	0.0724222	0.0220527	0.0122751		22.6458	275.52	78.3586	629.635	72.4222	22.0527	12.2751		22.6458	220.416	62.6869	503.708	227.207	69.1849	38.51
1089	0.27488	0.0777788	0.629645	0.0722649	0.0217509	0.0123656		22.6667	274.88	77.7788	629.645	72.2649	21.7509	12.3656		22.6667	219.904	62.2231	503.716	226.714	68.2382	38.7939
1090	0.27433	0.0774072	0.629553	0.0719864	0.0216734	0.0117094		22.6875	274.33	77.4072	629.553	71.9864	21.6734	11.7094		22.6875	219.464	61.9258	503.642	225.84	67.995	36.7352
1091	0.27378	0.0772878	0.629477	0.0719636	0.0216432	0.0113805		22.7083	273.78	77.2878	629.477	71.9636	21.6432	11.3805		22.7083	219.024	61.8302	503.582	225.768	67.9004	35.7036
1092	0.273188	0.0771403	0.629386	0.071826	0.0216064	0.0104269		22.7292	273.188	77.1403	629.386	71.826	21.6064	10.4269		22.7292	218.551	61.7122	503.509	225.336	67.7849	32.7119
1093	0.272853	0.0770928	0.629281	0.0716542	0.0215627	0.00992424		22.75	272.853	77.0928	629.281	71.6542	21.5627	9.92424		22.75	218.282	61.6742	503.425	224.797	67.6476	31.1349
1094	0.272034	0.0768174	0.629212	0.071437	0.0215536	0.00975973		22.7708	272.034	76.8174	629.212	71.437	21.5536	9.75973		22.7708	217.627	61.4539	503.369	224.116	67.6191	30.6188
1095	0.271329	0.0767267	0.629105	0.0713286	0.0216118	0.00939289		22.7917	271.329	76.7267	629.105	71.3286	21.6118	9.39288		22.7917	217.063	61.3814	503.284	223.776	67.8019	29.4679
1096	0.270749	0.0765263	0.628975	0.071102	0.0215132	0.009317		22.8125	270.749	76.5263	628.975	71.102	21.5132	9.317		22.8125	216.6	61.2211	503.18	223.065	67.4922	29.2298
1097	0.269995	0.0764526	0.628843	0.0709398	0.0217418	0.00902271		22.8333	269.995	76.4526	628.843	70.9398	21.7418	9.02271		22.8333	215.996	61.1621	503.074	222.556	68.2095	28.3065
1098	0.269019	0.0764349	0.628782	0.0706034	0.0217962	0.00916034		22.8542	269.019	76.4349	628.782	70.6034	21.7962	9.16034		22.8542	215.216	61.1479	503.026	221.501	68.3801	28.7383
1099	0.268276	0.0761021	0.628651	0.0703909	0.0218134	0.00909226		22.875	268.276	76.1021	628.651	70.3909	21.8134	9.09226		22.875	214.62	60.8817	502.921	220.834	68.4343	28.5247
1100	0.267735	0.075892	0.628538	0.0702002	0.0217946	0.0088808		22.8958	267.735	75.892	628.538	70.2002	21.7946	8.8808		22.8958	214.188	60.7136	502.83	220.236	68.3754	27.8613
1101	0.267348	0.0757984	0.628398	0.0699799	0.0219059	0.0084368		22.9167	267.348	75.7984	628.398	69.9799	21.9059	8.4368		22.9167	213.878	60.6387	502.718	219.545	68.7245	26.4684
1102	0.266502	0.0756517	0.628316	0.069796	0.0219389	0.00845173		22.9375	266.502	75.6517	628.316	69.796	21.9389	8.45173		22.9375	213.201	60.5214	502.653	218.968	68.828	26.5152
1103	0.266	0.0754642	0.62805	0.069605	0.021997	0.00842055		22.9583	266	75.4642	628.05	69.605	21.997	8.42055		22.9583	212.8	60.3714	502.44	218.369	69.0101	26.4174
1104	0.265352	0.0753334	0.628009	0.0694225	0.0221257	0.00798529		22.9792	265.352	75.3334	628.009	69.4225	22.1257	7.98529		22.9792	212.282	60.2667	502.407	217.796	69.4141	25.0519
1105	0.264443	0.0752415	0.627946	0.0691369	0.0220906	0.00788745		23	264.443	75.2415	627.946	69.1369	22.0906	7.88745		23	211.555	60.1932	502.356	216.9	69.3039	24.7449
1106	0.26378	0.0751658	0.627826	0.0689107	0.0221743	0.00816998		23.0208	263.78	75.1658	627.826	68.9107	22.1743	8.16998		23.0208	211.024	60.1326	502.261	216.191	69.5663	25.6313
1107	0.26296	0.0749965	0.627772	0.0686384	0.0222192	0.00791777		23.0417	262.96	74.9965	627.772	68.6384	22.2192	7.91777		23.0417	210.368	59.9972	502.218	215.336	69.7072	24.8401
1108	0.262016	0.074767	0.627598	0.068321	0.0222449	0.00804627		23.0625	262.016	74.767	627.598	68.321	22.2449	8.04627		23.0625	209.613	59.8136	502.078	214.341	69.7878	25.2432
1109	0.260968	0.0745818	0.62745	0.0680448	0.0221202	0.00761464		23.0833	260.968	74.5818	627.45	68.0448	22.1202	7.61464		23.0833	208.775	59.6655	501.96	213.474	69.3966	23.8891
1110	0.260079	0.0744769	0.62739	0.0677295	0.0219512	0.00681307		23.1042	260.079	74.4769	627.39	67.7295	21.9512	6.81307		23.1042	208.063	59.5815	501.912	212.485	68.8665	21.3743
1111	0.259463	0.0740878	0.627314	0.0675584	0.0220477	0.00712545		23.125	259.463	74.0878	627.314	67.5584	22.0477	7.12545		23.125	207.57	59.2702	501.851	211.948	69.1693	22.3543
1112	0.258983	0.0737505	0.627195	0.0673924	0.0220925	0.0069435		23.1458	258.983	73.7505	627.195	67.3924	22.0925	6.9435		23.1458	207.186	59.0004	501.756	211.427	69.3097	21.7835
1113	0.258392	0.0735495	0.627162	0.0672196	0.0221169	0.00701694		23.1667	258.392	73.5495	627.162	67.2196	22.1169	7.01694		23.1667	206.714	58.8396	501.729	210.885	69.3865	22.0139
1114	0.257715	0.0733533	0.627037	0.0669818	0.021982	0.00699231		23.1875	257.715	73.3533	627.037	66.9818	21.982	6.99231		23.1875	206.172	58.6826	501.63	210.139	68.963	21.9367
1115	0.257014	0.0730647	0.626941	0.0666821	0.0218789	0.00702481		23.2083	257.014	73.0647	626.941	66.6821	21.8789	7.02481		23.2083	205.611	58.4517	501.553	209.199	68.6396	22.0386
1116	0.256085	0.0730576	0.626837	0.0665589	0.0218698	0.00652183		23.2292	256.085	73.0576	626.837	66.5589	21.8698	6.52183		23.2292	204.868	58.4461	501.47	208.812	68.611	20.4606
1117	0.255105	0.0727042	0.626722	0.0662852	0.0218432	0.00646296		23.25	255.105	72.7042	626.722	66.2852	21.8432	6.46296		23.25	204.084	58.1633	501.378	207.954	68.5277	20.276
1118	0.254236	0.0723265	0.626736	0.0660643	0.0217877	0.0067266		23.2708	254.236	72.3265	626.736	66.0643	21.7877	6.7266		23.2708	203.389	57.8612	501.388	207.261	68.3536	21.103
1119	0.253436	0.0723978	0.626674	0.0658289	0.0217204	0.00642435		23.2917	253.436	72.3978	626.674	65.8289	21.7204	6.42435		23.2917	202.749	57.9182	501.339	206.522	68.1426	20.1548
1120	0.252805	0.0720788	0.626601	0.0656143	0.0216783	0.00632486		23.3125	252.805	72.0788	626.601	65.6143	21.6783	6.32486		23.3125	202.244	57.663	501.28	205.849	68.0104	19.8427
1121	0.252255	0.0720604	0.626498	0.0653956	0.0215956	0.00632899		23.3333	252.255	72.0604	626.498	65.3956	21.5956	6.32899		23.3333	201.804	57.6484	501.198	205.163	67.7508	19.8556
1122	0.251501	0.071627	0.62645	0.0652672	0.0216384	0.0062754		23.3542	251.501	71.627	626.45	65.2672	21.6384	6.2754		23.3542	201.201	57.3016	501.16	204.76	67.8851	19.6875
1123	0.250832	0.0712362	0.626389	0.0650961	0.0215978	0.00607694		23.375	250.832	71.2362	626.389	65.0961	21.5978	6.07694		23.375	200.665	56.989	501.111	204.223	67.7577	19.0649
1124	0.250109	0.071137	0.626343	0.064962	0.0216352	0.00612427		23.3958	250.109	71.137	626.343	64.962	21.6352	6.12427		23.3958	200.087	56.9096	501.074	203.802	67.875	19.2134
1125	0.249473	0.0711358	0.626364	0.064767	0.0216478	0.00663651		23.4167	249.473	71.1358	626.364	64.767	21.6478	6.6365		23.4167	199.578	56.9087	501.091	203.19	67.9148	20.8204
1126	0.248455	0.0713077	0.626264	0.0645519	0.0216113	0.00633907		23.4375	248.455	71.3077	626.264	64.5519	21.6113	6.33907		23.4375	198.764	57.0462	501.011	202.516	67.8001	19.8873
1127	0.247767	0.0709469	0.626196	0.0643214	0.0215861	0.00628688		23.4583	247.767	70.9469	626.196	64.3214	21.5861	6.28688		23.4583	198.214	56.7575	500.956	201.793	67.7211	19.7235
1128	0.246819	0.0707378	0.626091	0.0640724	0.0214731	0.00618233		23.4792	246.82	70.7378	626.091	64.0724	21.4731	6.18233		23.4792	197.456	56.5903	500.873	201.012	67.3666	19.3955
1129	0.245882	0.0705421	0.625978	0.0638354	0.0213398	0.00597294		23.5	245.882	70.5421	625.978	63.8354	21.3398	5.97294		23.5	196.705	56.4337	500.783	200.268	66.9485	18.7386
1130	0.245454	0.0704029	0.625602	0.0636096	0.0211892	0.00622168		23.5208	245.454	70.4029	625.602	63.6096	21.1892	6.22168		23.5208	196.364	56.3223	500.482	199.559	66.4759	19.519
1131	0.244351	0.0702114	0.625534	0.0633543	0.0212425	0.00638809		23.5417	244.351	70.2114	625.534	63.3543	21.2425	6.38809		23.5417	195.481	56.1691	500.427	198.759	66.6433	20.0411
1132	0.243528	0.070004	0.625489	0.0631411	0.0210748	0.00617809		23.5625	243.528	70.004	625.489	63.1411	21.0748	6.17809		23.5625	194.823	56.0032	500.391	198.09	66.117	19.3822
1133	0.243129	0.0700148	0.62547	0.0630361	0.0207945	0.00603666		23.5833	243.129	70.0148	625.47	63.0361	20.7945	6.03666		23.5833	194.504	56.0119	500.376	197.76	65.2375	18.9386
1134	0.242478	0.0697077	0.625352	0.0628874	0.0208332	0.0061183		23.6042	242.478	69.7077	625.352	62.8874	20.8332	6.1183		23.6042	193.983	55.7662	500.282	197.294	65.359	19.1947
1135	0.241831	0.0698675	0.625269	0.062788	0.0210897	0.00615997		23.625	241.831	69.8675	625.269	62.788	21.0897	6.15997		23.625	193.465	55.894	500.215	196.982	66.1636	19.3254
1136	0.240782	0.0694758	0.625151	0.0625537	0.0211007	0.00639165		23.6458	240.782	69.4758	625.151	62.5537	21.1007	6.39165		23.6458	192.625	55.5806	500.12	196.247	66.1982	20.0522
1137	0.240015	0.069246	0.625086	0.0624586	0.0210298	0.00622401		23.6667	240.015	69.246	625.086	62.4586	21.0298	6.22401		23.6667	192.012	55.3968	500.069	195.949	65.9759	19.5263
1138	0.239303	0.0688354	0.624979	0.0621678	0.0209418	0.00639611		23.6875	239.303	68.8354	624.979	62.1678	20.9418	6.39611		23.6875	191.443	55.0683	499.983	195.036	65.6998	20.0662
1139	0.238747	0.0686175	0.624886	0.0618292	0.0206409	0.00660897		23.7083	238.747	68.6175	624.886	61.8292	20.6409	6.60897		23.7083	190.998	54.894	499.909	193.974	64.7556	20.734
1140	0.237979	0.0683541	0.624727	0.061845	0.0206022	0.00656552		23.7292	237.979	68.3541	624.727	61.845	20.6022	6.56552		23.7292	190.383	54.6833	499.782	194.024	64.6344	20.5977
1141	0.237346	0.0679013	0.62474	0.0615529	0.0204557	0.00694936		23.75	237.346	67.9013	624.74	61.5529	20.4557	6.94936		23.75	189.877	54.321	499.792	193.107	64.1747	21.8019
1142	0.236572	0.0679766	0.62459	0.061304	0.0203425	0.00698665		23.7708	236.572	67.9766	624.59	61.304	20.3425	6.98665		23.7708	189.258	54.3813	499.672	192.326	63.8195	21.9189
1143	0.235845	0.0680344	0.624504	0.0612405	0.0205126	0.00668906		23.7917	235.845	68.0344	624.504	61.2405	20.5126	6.68906		23.7917	188.676	54.4275	499.603	192.127	64.3532	20.9853
1144	0.235198	0.0680019	0.624482	0.0611285	0.0205615	0.00680028		23.8125	235.198	68.0019	624.482	61.1285	20.5615	6.80028		23.8125	188.158	54.4015	499.586	191.776	64.5068	21.3342
1145	0.23448	0.068266	0.624416	0.0611088	0.0208106	0.00692818		23.8333	234.48	68.266	624.416	61.1088	20.8106	6.92818		23.8333	187.584	54.6128	499.533	191.714	65.2883	21.7355
1146	0.233426	0.068249	0.624413	0.0609273	0.0208848	0.00726573		23.8542	233.426	68.249	624.413	60.9273	20.8848	7.26573		23.8542	186.741	54.5992	499.531	191.144	65.5208	22.7945
1147	0.232546	0.0680494	0.62439	0.060646	0.0210197	0.00713954		23.875	232.546	68.0494	624.39	60.646	21.0197	7.13954		23.875	186.037	54.4395	499.512	190.262	65.9442	22.3985
1148	0.23149	0.0679157	0.624379	0.0604159	0.0209258	0.007132		23.8958	231.49	67.9158	624.379	60.4159	20.9258	7.132		23.8958	185.192	54.3326	499.503	189.54	65.6495	22.3749
1149	0.230892	0.0678423	0.624331	0.0602387	0.0208805	0.00709897		23.9167	230.892	67.8423	624.331	60.2387	20.8805	7.09897		23.9167	184.713	54.2738	499.464	188.984	65.5074	22.2713
1150	0.230273	0.0678709	0.624233	0.0600172	0.0209613	0.00726329		23.9375	230.273	67.8709	624.233	60.0172	20.9613	7.26329		23.9375	184.218	54.2967	499.386	188.289	65.7611	22.7868
1151	0.229413	0.0679127	0.62409	0.0597601	0.0211386	0.00747884		23.9583	229.413	67.9127	624.09	59.7601	21.1386	7.47884		23.9583	183.53	54.3302	499.272	187.483	66.3173	23.463
1152	0.228306	0.0675745	0.624012	0.0595697	0.0210955	0.00713231		23.9792	228.306	67.5745	624.012	59.5697	21.0955	7.13231		23.9792	182.645	54.0596	499.21	186.885	66.182	22.3759
1153	0.227499	0.0674622	0.623864	0.0592748	0.0210283	0.00746549		24	227.499	67.4622	623.864	59.2748	21.0283	7.46549		24	181.999	53.9698	499.091	185.96	65.971	23.4212
1154	0.226507	0.0673122	0.62377	0.0591404	0.0210307	0.00744629		24.0208	226.507	67.3122	623.77	59.1404	21.0307	7.44629		24.0208	181.205	53.8497	499.016	185.538	65.9787	23.3609
1155	0.225221	0.0678208	0.623707	0.0587961	0.0210842	0.00741988		24.0417	225.221	67.8208	623.707	58.7961	21.0842	7.41988		24.0417	180.177	54.2566	498.966	184.458	66.1465	23.278
1156	0.224885	0.0674943	0.623676	0.0587077	0.0208827	0.00699448		24.0625	224.885	67.4943	623.676	58.7077	20.8827	6.99448		24.0625	179.908	53.9954	498.941	184.181	65.5143	21.9435
1157	0.223829	0.0677413	0.623627	0.0584879	0.021153	0.00800265		24.0833	223.829	67.7413	623.627	58.4879	21.153	8.00265		24.0833	179.063	54.193	498.901	183.491	66.3623	25.1063
1158	0.223479	0.0676896	0.623558	0.0583442	0.0208829	0.0071034		24.1042	223.479	67.6896	623.558	58.3442	20.8829	7.1034		24.1042	178.783	54.1517	498.846	183.041	65.5149	22.2852
1159	0.222835	0.0672692	0.623516	0.0581676	0.0210425	0.00733546		24.125	222.835	67.2692	623.516	58.1676	21.0425	7.33546		24.125	178.268	53.8154	498.813	182.487	66.0157	23.0132
1160	0.22211	0.0668632	0.623467	0.0580569	0.0208921	0.00745014		24.1458	222.11	66.8632	623.467	58.0569	20.8921	7.45014		24.1458	177.688	53.4906	498.774	182.139	65.5437	23.373
1161	0.221581	0.0665561	0.623372	0.0577982	0.0207504	0.00750813		24.1667	221.581	66.5561	623.372	57.7982	20.7504	7.50813		24.1667	177.265	53.2449	498.698	181.328	65.0992	23.5549
1162	0.220973	0.0663639	0.623231	0.057675	0.0207221	0.00730546		24.1875	220.973	66.3639	623.231	57.675	20.7221	7.30546		24.1875	176.778	53.0912	498.585	180.941	65.0104	22.9191
1163	0.220092	0.0662534	0.623078	0.0576719	0.0206989	0.00725474		24.2083	220.092	66.2534	623.078	57.6719	20.6989	7.25474		24.2083	176.073	53.0027	498.462	180.932	64.9376	22.76
1164	0.219575	0.0661005	0.623003	0.0574103	0.0206207	0.00748965		24.2292	219.575	66.1005	623.003	57.4103	20.6207	7.48965		24.2292	175.66	52.8804	498.403	180.111	64.6922	23.4969
1165	0.218617	0.0659972	0.622879	0.0571598	0.0205943	0.00768058		24.25	218.617	65.9972	622.879	57.1598	20.5943	7.68058		24.25	174.894	52.7977	498.304	179.325	64.6094	24.0959
1166	0.217391	0.0657158	0.622791	0.0570428	0.0205369	0.00752413		24.2708	217.391	65.7158	622.791	57.0428	20.5369	7.52413		24.2708	173.913	52.5727	498.233	178.958	64.4296	23.6051
1167	0.216613	0.0655332	0.622701	0.0568627	0.0204998	0.00725585		24.2917	216.613	65.5332	622.701	56.8627	20.4998	7.25585		24.2917	173.29	52.4266	498.161	178.393	64.3131	22.7635
1168	0.215754	0.0655227	0.622606	0.0568153	0.0204917	0.00732885		24.3125	215.754	65.5227	622.606	56.8153	20.4917	7.32885		24.3125	172.603	52.4181	498.085	178.244	64.2878	22.9925
1169	0.214826	0.0654318	0.622525	0.0566194	0.0204784	0.0074636		24.3333	214.826	65.4318	622.525	56.6194	20.4784	7.4636		24.3333	171.861	52.3454	498.02	177.629	64.2461	23.4152
1170	0.213819	0.0652126	0.622476	0.0563888	0.0203302	0.00750914		24.3542	213.819	65.2126	622.476	56.3888	20.3302	7.50914		24.3542	171.055	52.1701	497.981	176.906	63.7811	23.5581
1171	0.21308	0.0652178	0.622339	0.0563055	0.0204238	0.00759893		24.375	213.08	65.2178	622.339	56.3055	20.4238	7.59893		24.375	170.464	52.1742	497.871	176.645	64.0748	23.8398
1172	0.21227	0.0649725	0.622316	0.0560734	0.0203763	0.00762762		24.3958	212.27	64.9725	622.316	56.0734	20.3763	7.62762		24.3958	169.816	51.978	497.853	175.916	63.9258	23.9298
1173	0.211523	0.0646895	0.622169	0.0559547	0.0203508	0.00748161		24.4167	211.523	64.6895	622.168	55.9547	20.3508	7.48161		24.4167	169.219	51.7516	497.735	175.544	63.8455	23.4717
1174	0.210435	0.064645	0.62206	0.0557701	0.0203406	0.00787421		24.4375	210.435	64.645	622.06	55.7701	20.3406	7.87421		24.4375	168.348	51.716	497.648	174.965	63.8137	24.7034
1175	0.209331	0.0643828	0.622011	0.0555694	0.0203323	0.0079929		24.4583	209.331	64.3828	622.011	55.5694	20.3323	7.9929		24.4583	167.465	51.5062	497.609	174.335	63.7877	25.0758
1176	0.208752	0.0639681	0.62193	0.0553572	0.0201283	0.00819118		24.4792	208.752	63.9681	621.93	55.3572	20.1283	8.19118		24.4792	167.002	51.1745	497.544	173.67	63.1475	25.6978
1177	0.208237	0.0632681	0.621875	0.0549661	0.0198367	0.00780088		24.5	208.237	63.2681	621.875	54.9661	19.8367	7.80088		24.5	166.59	50.6145	497.5	172.443	62.2328	24.4734
1178	0.207783	0.0628952	0.621707	0.0548316	0.0195974	0.00815978		24.5208	207.783	62.8952	621.707	54.8316	19.5974	8.15978		24.5208	166.226	50.3162	497.365	172.021	61.4822	25.5993
1179	0.207288	0.0621432	0.621672	0.0547356	0.0194458	0.00810817		24.5417	207.288	62.1431	621.672	54.7356	19.4458	8.10817		24.5417	165.831	49.7145	497.337	171.72	61.0064	25.4374
1180	0.206385	0.0611189	0.621689	0.054509	0.0191321	0.00843737		24.5625	206.385	61.1189	621.689	54.509	19.1321	8.43737		24.5625	165.108	48.8951	497.351	171.009	60.0223	26.4702
1181	0.205858	0.0604314	0.621559	0.0543456	0.0189839	0.0079828		24.5833	205.858	60.4314	621.559	54.3456	18.9839	7.9828		24.5833	164.687	48.3451	497.248	170.496	59.5573	25.0441
1182	0.20495	0.0599727	0.621504	0.054135	0.0189066	0.00815996		24.6042	204.95	59.9727	621.504	54.135	18.9066	8.15996		24.6042	163.96	47.9781	497.203	169.835	59.3147	25.5999
1183	0.203965	0.0596923	0.621353	0.0540828	0.0187605	0.00793268		24.625	203.965	59.6923	621.353	54.0828	18.7605	7.93268		24.625	163.172	47.7538	497.082	169.671	58.8564	24.8868
1184	0.203098	0.0596818	0.621329	0.0539382	0.0187075	0.0089479		24.6458	203.098	59.6818	621.329	53.9382	18.7075	8.9479		24.6458	162.478	47.7455	497.063	169.218	58.6901	28.0719
1185	0.202229	0.0594207	0.621275	0.0537266	0.0185328	0.00835993		24.6667	202.229	59.4207	621.275	53.7266	18.5328	8.35993		24.6667	161.783	47.5366	497.02	168.554	58.1421	26.2272
1186	0.201426	0.059129	0.621098	0.0536493	0.0183911	0.00856627		24.6875	201.426	59.129	621.098	53.6493	18.3911	8.56627		24.6875	161.141	47.3032	496.878	168.312	57.6977	26.8746
1187	0.200973	0.0587773	0.621006	0.0536327	0.0185689	0.00808481		24.7083	200.973	58.7773	621.006	53.6327	18.5689	8.08481		24.7083	160.778	47.0219	496.805	168.259	58.2552	25.3641
1188	0.200406	0.05872	0.620969	0.0534775	0.0186885	0.00872089		24.7292	200.406	58.72	620.969	53.4776	18.6885	8.72089		24.7292	160.325	46.976	496.775	167.773	58.6307	27.3597
1189	0.199498	0.0589544	0.620877	0.0533972	0.018888	0.00837371		24.75	199.498	58.9544	620.877	53.3972	18.888	8.37371		24.75	159.598	47.1635	496.702	167.521	59.2566	26.2705
1190	0.198686	0.0592516	0.62078	0.0532146	0.019006	0.00836121		24.7708	198.686	59.2516	620.78	53.2146	19.006	8.36121		24.7708	158.949	47.4013	496.624	166.948	59.6266	26.2312
1191	0.19773	0.0593319	0.6207	0.0531165	0.0192533	0.00872283		24.7917	197.73	59.3319	620.7	53.1165	19.2533	8.72283		24.7917	158.184	47.4655	496.56	166.64	60.4026	27.3657
1192	0.196826	0.0593575	0.620627	0.0529553	0.019425	0.00851121		24.8125	196.826	59.3575	620.627	52.9553	19.425	8.51121		24.8125	157.461	47.486	496.501	166.134	60.9412	26.7018
1193	0.196128	0.0598608	0.620542	0.0527358	0.0195295	0.00815353		24.8333	196.128	59.8608	620.542	52.7358	19.5295	8.15353		24.8333	156.902	47.8886	496.433	165.446	61.2691	25.5797
1194	0.195214	0.0598649	0.620419	0.0525919	0.0197599	0.00818748		24.8542	195.214	59.8649	620.419	52.5919	19.7599	8.18748		24.8542	156.171	47.8919	496.335	164.994	61.9917	25.6862
1195	0.194096	0.0598922	0.620352	0.0523284	0.0198793	0.00812663		24.875	194.096	59.8922	620.352	52.3284	19.8793	8.12663		24.875	155.277	47.9137	496.282	164.168	62.3665	25.4953
1196	0.193046	0.0602715	0.620252	0.0519261	0.0198995	0.00815769		24.8958	193.046	60.2715	620.252	51.9261	19.8995	8.15769		24.8958	154.437	48.2172	496.202	162.906	62.4298	25.5928
1197	0.192058	0.0603447	0.620156	0.0519189	0.0199831	0.00774233		24.9167	192.058	60.3447	620.156	51.9189	19.9831	7.74233		24.9167	153.647	48.2758	496.125	162.883	62.692	24.2897
1198	0.190915	0.0606353	0.620086	0.0517721	0.0200104	0.00740517		24.9375	190.915	60.6353	620.086	51.7721	20.0104	7.40517		24.9375	152.732	48.5082	496.069	162.422	62.7778	23.2319
1199	0.190218	0.0606464	0.620034	0.0515888	0.0201713	0.00817871		24.9583	190.218	60.6464	620.034	51.5888	20.1713	8.17871		24.9583	152.175	48.5172	496.027	161.847	63.2826	25.6587
1200	0.189302	0.0606306	0.619914	0.0513396	0.0201502	0.00772393		24.9792	189.302	60.6306	619.913	51.3396	20.1502	7.72393		24.9792	151.442	48.5045	495.931	161.066	63.2164	24.2319
1201	0.18832	0.0606912	0.619833	0.0511728	0.0201371	0.00777914		25	188.32	60.6912	619.833	51.1728	20.1371	7.77914		25	150.656	48.553	495.866	160.542	63.1754	24.4051
1202	0.187371	0.0607482	0.619649	0.0509638	0.0201442	0.0073492		25.0208	187.371	60.7482	619.649	50.9639	20.1442	7.3492		25.0208	149.897	48.5985	495.719	159.887	63.1975	23.0563
1203	0.186622	0.0608762	0.619523	0.05065	0.02004	0.00729731		25.0417	186.622	60.8762	619.523	50.65	20.04	7.29731		25.0417	149.297	48.701	495.619	158.902	62.8705	22.8935
1204	0.18581	0.0607174	0.618993	0.0505556	0.020187	0.00712137		25.0625	185.81	60.7174	618.993	50.5556	20.187	7.12137		25.0625	148.648	48.5739	495.194	158.606	63.3319	22.3416
1205	0.184956	0.0608619	0.618936	0.0503993	0.0202483	0.00687621		25.0833	184.956	60.8619	618.936	50.3993	20.2483	6.87621		25.0833	147.965	48.6895	495.149	158.115	63.524	21.5724
1206	0.184238	0.0609512	0.61884	0.0501768	0.0201819	0.00693533		25.1042	184.238	60.9512	618.84	50.1768	20.1819	6.93533		25.1042	147.391	48.761	495.072	157.417	63.3157	21.7579
1207	0.183437	0.0607122	0.618805	0.050086	0.0201057	0.00649731		25.125	183.437	60.7122	618.805	50.086	20.1057	6.49731		25.125	146.749	48.5697	495.044	157.133	63.0767	20.3837
1208	0.182539	0.0607112	0.618696	0.0499562	0.0201418	0.00642849		25.1458	182.54	60.7112	618.697	49.9562	20.1418	6.42849		25.1458	146.032	48.569	494.957	156.725	63.1901	20.1678
1209	0.181733	0.0604461	0.61857	0.0498803	0.0200426	0.0063947		25.1667	181.733	60.4461	618.57	49.8803	20.0426	6.3947		25.1667	145.387	48.3569	494.856	156.487	62.8787	20.0618
1210	0.18119	0.0603002	0.618375	0.0496096	0.0199819	0.00629381		25.1875	181.19	60.3002	618.375	49.6096	19.9819	6.29381		25.1875	144.952	48.2402	494.7	155.638	62.6884	19.7453
1211	0.180421	0.060067	0.618113	0.0495742	0.0200391	0.0061674		25.2083	180.421	60.067	618.113	49.5742	20.0391	6.1674		25.2083	144.337	48.0536	494.491	155.527	62.8679	19.3487
1212	0.179542	0.0598992	0.617881	0.0494449	0.0200755	0.00619976		25.2292	179.542	59.8992	617.881	49.4449	20.0755	6.19976		25.2292	143.634	47.9194	494.305	155.121	62.982	19.4502
1213	0.17881	0.0597917	0.617603	0.0492267	0.019982	0.00610127		25.25	178.81	59.7917	617.603	49.2267	19.982	6.10127		25.25	143.048	47.8334	494.082	154.437	62.6886	19.1412
1214	0.178102	0.0595914	0.617468	0.049129	0.0200179	0.00605718		25.2708	178.102	59.5913	617.468	49.129	20.0179	6.05718		25.2708	142.482	47.6731	493.974	154.13	62.8012	19.0029
1215	0.177317	0.0594452	0.617358	0.0489698	0.0199838	0.00612402		25.2917	177.317	59.4453	617.358	48.9698	19.9838	6.12402		25.2917	141.853	47.5562	493.887	153.631	62.6943	19.2126
1216	0.176236	0.0593921	0.617283	0.0488295	0.0198898	0.00595741		25.3125	176.236	59.3921	617.283	48.8295	19.8898	5.95741		25.3125	140.989	47.5136	493.826	153.19	62.3995	18.6899
1217	0.175371	0.0589981	0.617022	0.0486213	0.0199053	0.00593062		25.3333	175.371	58.9981	617.022	48.6213	19.9053	5.93062		25.3333	140.297	47.1985	493.618	152.538	62.448	18.6059
1218	0.174567	0.0590141	0.616764	0.0483802	0.0198913	0.00586733		25.3542	174.567	59.0141	616.764	48.3802	19.8913	5.86733		25.3542	139.654	47.2113	493.411	151.781	62.404	18.4073
1219	0.173496	0.0586658	0.616352	0.0483078	0.019994	0.0056991		25.375	173.496	58.6658	616.352	48.3078	19.994	5.6991		25.375	138.797	46.9326	493.082	151.554	62.7262	17.8795
1220	0.172769	0.058695	0.615975	0.0481067	0.0199153	0.00554797		25.3958	172.769	58.695	615.975	48.1067	19.9153	5.54797		25.3958	138.215	46.956	492.78	150.923	62.4795	17.4054
1221	0.171919	0.0587733	0.6157	0.0481288	0.0198551	0.00544678		25.4167	171.919	58.7733	615.7	48.1288	19.8551	5.44678		25.4167	137.535	47.0186	492.56	150.992	62.2905	17.0879
1222	0.171153	0.0587986	0.615633	0.0479986	0.0199253	0.0053695		25.4375	171.153	58.7986	615.633	47.9986	19.9253	5.3695		25.4375	136.923	47.0389	492.506	150.584	62.5106	16.8455
1223	0.170419	0.0586927	0.615602	0.0478454	0.0199782	0.00524688		25.4583	170.419	58.6927	615.602	47.8454	19.9782	5.24688		25.4583	136.335	46.9542	492.481	150.103	62.6768	16.4608
1224	0.169647	0.0584052	0.615676	0.0476221	0.0199276	0.00532486		25.4792	169.647	58.4053	615.676	47.6221	19.9276	5.32486		25.4792	135.717	46.7242	492.541	149.403	62.5178	16.7054
1225	0.169011	0.0579524	0.615172	0.0472767	0.0196558	0.00506679		25.5	169.011	57.9524	615.172	47.2767	19.6558	5.06679		25.5	135.209	46.3619	492.138	148.319	61.6654	15.8958
1226	0.168239	0.0579479	0.614901	0.0470633	0.0197031	0.00514528		25.5208	168.239	57.9479	614.901	47.0633	19.7031	5.14528		25.5208	134.591	46.3583	491.921	147.649	61.8137	16.142
1227	0.167948	0.0580502	0.614607	0.0470695	0.0197763	0.00529002		25.5417	167.948	58.0502	614.607	47.0695	19.7763	5.29002		25.5417	134.358	46.4402	491.685	147.669	62.0433	16.5961
1228	0.16761	0.0579105	0.614318	0.0468859	0.0196499	0.0052301		25.5625	167.61	57.9105	614.318	46.8859	19.6499	5.2301		25.5625	134.088	46.3284	491.454	147.093	61.6466	16.4082
1229	0.16673	0.0574365	0.614051	0.0470942	0.0196486	0.00522761		25.5833	166.73	57.4365	614.051	47.0941	19.6486	5.22762		25.5833	133.384	45.9492	491.241	147.746	61.6427	16.4004
1230	0.165626	0.0569711	0.613758	0.0467393	0.0194816	0.00511583		25.6042	165.626	56.9711	613.758	46.7393	19.4815	5.11583		25.6042	132.501	45.5769	491.006	146.633	61.1186	16.0497
1231	0.165011	0.056434	0.612966	0.0466187	0.0191965	0.00498369		25.625	165.011	56.434	612.966	46.6187	19.1965	4.98369		25.625	132.009	45.1472	490.373	146.255	60.2242	15.6351
1232	0.164647	0.0558687	0.612281	0.0464111	0.0190547	0.00466661		25.6458	164.647	55.8687	612.281	46.4111	19.0547	4.66661		25.6458	131.718	44.6949	489.825	145.603	59.7796	14.6403
1233	0.164216	0.0553711	0.611576	0.0462449	0.0188771	0.00462678		25.6667	164.216	55.3711	611.576	46.2449	18.8771	4.62678		25.6667	131.373	44.2969	489.261	145.082	59.2222	14.5154
1234	0.163593	0.0548901	0.610978	0.0459207	0.0183973	0.00470218		25.6875	163.593	54.8901	610.978	45.9207	18.3973	4.70218		25.6875	130.874	43.9121	488.783	144.065	57.717	14.7519
1235	0.163018	0.0546755	0.610394	0.0460419	0.0183076	0.00473063		25.7083	163.018	54.6755	610.394	46.0419	18.3076	4.73063		25.7083	130.415	43.7404	488.316	144.445	57.4355	14.8412
1236	0.162505	0.0545324	0.609605	0.0459983	0.0185697	0.00493761		25.7292	162.505	54.5324	609.605	45.9983	18.5697	4.93761		25.7292	130.004	43.6259	487.684	144.308	58.258	15.4905
1237	0.161322	0.0544591	0.609055	0.0459214	0.0189758	0.00489037		25.75	161.322	54.4591	609.055	45.9214	18.9758	4.89037		25.75	129.058	43.5672	487.244	144.067	59.5318	15.3423
1238	0.16015	0.054413	0.608388	0.0459477	0.0192026	0.00475459		25.7708	160.149	54.413	608.388	45.9477	19.2026	4.75459		25.7708	128.12	43.5304	486.71	144.15	60.2435	14.9163
1239	0.159235	0.0545301	0.608231	0.0457576	0.019454	0.00475416		25.7917	159.235	54.5301	608.231	45.7576	19.454	4.75416		25.7917	127.388	43.6241	486.585	143.553	61.0322	14.915
1240	0.158328	0.0546495	0.608335	0.0455448	0.0196807	0.00467531		25.8125	158.328	54.6495	608.335	45.5448	19.6807	4.67531		25.8125	126.662	43.7196	486.668	142.886	61.7434	14.6676
1241	0.157394	0.0548578	0.608482	0.0453799	0.0196947	0.00445745		25.8333	157.394	54.8578	608.482	45.3799	19.6947	4.45745		25.8333	125.915	43.8862	486.785	142.368	61.7874	13.9842
1242	0.156461	0.055553	0.609295	0.0452422	0.019832	0.00433663		25.8542	156.461	55.553	609.295	45.2422	19.832	4.33663		25.8542	125.169	44.4424	487.436	141.936	62.2179	13.6051
1243	0.155793	0.0561093	0.609407	0.0450921	0.0199265	0.00414874		25.875	155.793	56.1093	609.407	45.0921	19.9265	4.14874		25.875	124.634	44.8874	487.525	141.465	62.5145	13.0157
1244	0.155289	0.0568438	0.609386	0.0448647	0.0198522	0.00434818		25.8958	155.289	56.8438	609.386	44.8647	19.8522	4.34818		25.8958	124.231	45.475	487.509	140.752	62.2815	13.6414
1245	0.154542	0.0568483	0.608426	0.0448134	0.0200531	0.00428752		25.9167	154.542	56.8483	608.426	44.8134	20.0531	4.28752		25.9167	123.634	45.4787	486.741	140.591	62.9116	13.451
1246	0.153671	0.0569657	0.607916	0.044771	0.020185	0.00432876		25.9375	153.671	56.9657	607.916	44.771	20.185	4.32876		25.9375	122.937	45.5726	486.332	140.458	63.3253	13.5804
1247	0.152996	0.0568788	0.606547	0.0445229	0.0202122	0.00420908		25.9583	152.996	56.8788	606.547	44.5229	20.2122	4.20908		25.9583	122.397	45.503	485.238	139.68	63.4108	13.2049
1248	0.1524	0.0570687	0.605733	0.0442018	0.0202986	0.00422792		25.9792	152.4	57.0687	605.733	44.2018	20.2986	4.22792		25.9792	121.92	45.655	484.586	138.672	63.6819	13.2641
1249	0.151346	0.0568664	0.604452	0.0441495	0.0203191	0.00421323		26	151.346	56.8664	604.452	44.1495	20.3191	4.21323		26	121.077	45.4931	483.562	138.508	63.746	13.218
1250	0.150631	0.0568361	0.604311	0.0440899	0.0202514	0.00413681		26.0208	150.631	56.8361	604.311	44.0899	20.2514	4.13681		26.0208	120.505	45.4689	483.449	138.321	63.5338	12.9782
1251	0.149746	0.0568087	0.602925	0.0438191	0.0202599	0.00418295		26.0417	149.746	56.8087	602.925	43.8191	20.2599	4.18295		26.0417	119.797	45.4469	482.34	137.472	63.5604	13.123
1252	0.148893	0.0566028	0.601015	0.0436164	0.0202429	0.00416425		26.0625	148.893	56.6028	601.015	43.6164	20.2429	4.16425		26.0625	119.115	45.2822	480.812	136.836	63.5071	13.0643
1253	0.148115	0.0564564	0.598794	0.0433615	0.0201441	0.00418171		26.0833	148.115	56.4564	598.794	43.3615	20.1441	4.18171		26.0833	118.492	45.1651	479.035	136.036	63.1972	13.1191
1254	0.147445	0.0564285	0.595986	0.043358	0.0202228	0.00400406		26.1042	147.445	56.4285	595.986	43.358	20.2228	4.00406		26.1042	117.956	45.1428	476.789	136.025	63.4439	12.5618
1255	0.146583	0.0564145	0.593561	0.0431544	0.0201592	0.00391504		26.125	146.583	56.4145	593.561	43.1544	20.1592	3.91504		26.125	117.266	45.1316	474.849	135.386	63.2446	12.2825
1256	0.145872	0.056079	0.590808	0.0430439	0.0201073	0.00392912		26.1458	145.872	56.079	590.808	43.0439	20.1073	3.92912		26.1458	116.698	44.8632	472.647	135.04	63.0818	12.3267
1257	0.145579	0.0557868	0.588848	0.0429119	0.019944	0.00404048		26.1667	145.579	55.7868	588.848	42.9119	19.944	4.04048		26.1667	116.463	44.6294	471.079	134.626	62.5695	12.676
1258	0.145435	0.0557305	0.589216	0.0426931	0.0198472	0.00395907		26.1875	145.435	55.7305	589.216	42.6931	19.8472	3.95907		26.1875	116.348	44.5844	471.373	133.939	62.2658	12.4206
1259	0.144745	0.0556468	0.588561	0.042797	0.0199327	0.00393963		26.2083	144.745	55.6468	588.561	42.797	19.9327	3.93963		26.2083	115.796	44.5174	470.848	134.265	62.5338	12.3596
1260	0.144485	0.0556703	0.590102	0.0425742	0.0199587	0.00402712		26.2292	144.485	55.6703	590.102	42.5742	19.9587	4.02712		26.2292	115.588	44.5362	472.082	133.566	62.6156	12.6341
1261	0.143902	0.0556053	0.590597	0.0426064	0.0199903	0.00396183		26.25	143.902	55.6053	590.597	42.6063	19.9903	3.96183		26.25	115.122	44.4843	472.477	133.667	62.7146	12.4293
1262	0.143261	0.0554385	0.586903	0.0424828	0.0199135	0.0038587		26.2708	143.261	55.4385	586.903	42.4828	19.9135	3.8587		26.2708	114.609	44.3508	469.522	133.279	62.4736	12.1057
1263	0.142407	0.0551095	0.580316	0.0422778	0.019795	0.00369846		26.2917	142.407	55.1095	580.316	42.2778	19.795	3.69846		26.2917	113.925	44.0876	464.253	132.636	62.102	11.603
1264	0.142146	0.0550535	0.578872	0.0421142	0.0199882	0.00373193		26.3125	142.146	55.0535	578.872	42.1142	19.9882	3.73193		26.3125	113.716	44.0428	463.098	132.123	62.708	11.708
1265	0.141259	0.0548635	0.566245	0.0422144	0.0200524	0.00356397		26.3333	141.259	54.8635	566.245	42.2144	20.0524	3.56397		26.3333	113.007	43.8908	452.996	132.437	62.9093	11.1811
1266	0.140661	0.0547117	0.551422	0.0420471	0.0199133	0.00352295		26.3542	140.661	54.7117	551.422	42.0471	19.9133	3.52295		26.3542	112.529	43.7694	441.138	131.912	62.473	11.0524
1267	0.140038	0.0546145	0.530941	0.0418867	0.0199068	0.00349241		26.375	140.038	54.6145	530.941	41.8867	19.9068	3.49241		26.375	112.03	43.6916	424.753	131.409	62.4528	10.9566
1268	0.139493	0.054534	0.520044	0.0415692	0.0199483	0.00344572		26.3958	139.493	54.534	520.044	41.5692	19.9483	3.44572		26.3958	111.594	43.6272	416.035	130.413	62.5827	10.8101
1269	0.138935	0.0544176	0.503282	0.04168	0.0200535	0.0034399		26.4167	138.935	54.4176	503.282	41.68	20.0535	3.4399		26.4167	111.148	43.5341	402.625	130.761	62.9131	10.7918
1270	0.13878	0.0545032	0.495081	0.0413421	0.0200706	0.0034844		26.4375	138.78	54.5032	495.081	41.3421	20.0707	3.4844		26.4375	111.024	43.6026	396.065	129.701	62.9667	10.9314
1271	0.137922	0.0542703	0.470201	0.0413611	0.0199353	0.0034392		26.4583	137.922	54.2703	470.201	41.3612	19.9353	3.4392		26.4583	110.338	43.4162	376.161	129.76	62.5422	10.7897
1272	0.137317	0.05416	0.455919	0.0412708	0.0198275	0.00345184		26.4792	137.317	54.16	455.919	41.2708	19.8275	3.45184		26.4792	109.853	43.328	364.736	129.477	62.2041	10.8293
1273	0.136688	0.053785	0.44342	0.040749	0.0197445	0.00345494		26.5	136.688	53.785	443.42	40.749	19.7445	3.45494		26.5	109.35	43.028	354.736	127.84	61.9435	10.839
1274	0.136323	0.0534497	0.430356	0.04077	0.0195329	0.00350106		26.5208	136.323	53.4497	430.356	40.77	19.5329	3.50106		26.5208	109.059	42.7598	344.284	127.906	61.2797	10.9837
1275	0.136029	0.0529571	0.411987	0.0405746	0.0193145	0.00345488		26.5417	136.029	52.9571	411.987	40.5746	19.3145	3.45488		26.5417	108.824	42.3657	329.59	127.293	60.5944	10.8388
1276	0.135471	0.0526484	0.394353	0.0404623	0.0192309	0.00328845		26.5625	135.471	52.6484	394.353	40.4623	19.2309	3.28845		26.5625	108.377	42.1187	315.483	126.94	60.3321	10.3167
1277	0.135036	0.0524798	0.388626	0.0401557	0.0189928	0.00326551		26.5833	135.036	52.4798	388.626	40.1557	18.9928	3.26551		26.5833	108.029	41.9839	310.901	125.979	59.5851	10.2447
1278	0.13475	0.0523221	0.3768	0.0401233	0.0188553	0.00325498		26.6042	134.75	52.3221	376.8	40.1233	18.8553	3.25498		26.6042	107.8	41.8577	301.44	125.877	59.1539	10.2117
1279	0.134476	0.0521609	0.374227	0.0399305	0.0187095	0.00336986		26.625	134.476	52.1609	374.227	39.9305	18.7095	3.36986		26.625	107.581	41.7287	299.382	125.272	58.6964	10.5721
1280	0.133701	0.0516351	0.354262	0.0397209	0.0184222	0.0031283		26.6458	133.701	51.6351	354.262	39.7209	18.4222	3.1283		26.6458	106.961	41.3081	283.409	124.615	57.795	9.81429
1281	0.133378	0.0514445	0.347639	0.0398914	0.0181299	0.00316956		26.6667	133.378	51.4445	347.639	39.8914	18.1299	3.16956		26.6667	106.702	41.1556	278.111	125.15	56.8782	9.94373
1282	0.133396	0.0513879	0.347594	0.039761	0.0179129	0.00313162		26.6875	133.396	51.3879	347.594	39.761	17.9129	3.13162		26.6875	106.717	41.1103	278.075	124.74	56.1972	9.82468
1283	0.133214	0.0512517	0.34584	0.0398582	0.0179817	0.00336202		26.7083	133.214	51.2517	345.84	39.8582	17.9817	3.36202		26.7083	106.571	41.0014	276.672	125.045	56.4132	10.5475
1284	0.13271	0.0510201	0.34015	0.04003	0.0177599	0.00356401		26.7292	132.71	51.0201	340.15	40.03	17.7599	3.56401		26.7292	106.168	40.8161	272.12	125.584	55.7173	11.1812
1285	0.132369	0.0509061	0.32607	0.039932	0.0179758	0.00362262		26.75	132.369	50.9061	326.07	39.932	17.9758	3.62262		26.75	105.895	40.7249	260.856	125.277	56.3945	11.3651
1286	0.131962	0.0509116	0.317509	0.0399137	0.0186414	0.00364108		26.7708	131.962	50.9116	317.509	39.9138	18.6414	3.64108		26.7708	105.57	40.7292	254.007	125.22	58.4829	11.423
1287	0.131399	0.0510231	0.307688	0.0399107	0.0189925	0.00346173		26.7917	131.399	51.0231	307.688	39.9107	18.9925	3.46173		26.7917	105.119	40.8185	246.151	125.21	59.5842	10.8603
1288	0.130784	0.0518298	0.297608	0.0394675	0.0193988	0.00348637		26.8125	130.784	51.8298	297.608	39.4675	19.3988	3.48637		26.8125	104.627	41.4639	238.087	123.82	60.859	10.9376
1289	0.130799	0.0523986	0.292426	0.0394495	0.0194023	0.00329063		26.8333	130.799	52.3986	292.426	39.4495	19.4023	3.29063		26.8333	104.639	41.9189	233.941	123.763	60.87	10.3236
1290	0.130573	0.0528009	0.297027	0.0392261	0.0194696	0.00320406		26.8542	130.573	52.8009	297.027	39.2261	19.4696	3.20406		26.8542	104.459	42.2407	237.621	123.062	61.081	10.052
1291	0.129913	0.0532308	0.322129	0.0392072	0.0195292	0.00328693		26.875	129.913	53.2308	322.129	39.2073	19.5292	3.28693		26.875	103.931	42.5846	257.704	123.003	61.268	10.3119
1292	0.129223	0.0539078	0.333246	0.0390926	0.0195058	0.00317203		26.8958	129.223	53.9078	333.246	39.0926	19.5058	3.17203		26.8958	103.378	43.1262	266.596	122.644	61.1946	9.95146
1293	0.12889	0.0545161	0.334729	0.0389286	0.0196483	0.00320008		26.9167	128.89	54.5161	334.729	38.9286	19.6483	3.20008		26.9167	103.112	43.6129	267.783	122.129	61.6418	10.0395
1294	0.128385	0.0545553	0.325015	0.0388305	0.0198142	0.00320464		26.9375	128.385	54.5553	325.015	38.8305	19.8142	3.20464		26.9375	102.708	43.6442	260.012	121.821	62.1621	10.0538
1295	0.127687	0.0544239	0.310862	0.0386375	0.0197945	0.00315801		26.9583	127.687	54.4239	310.862	38.6375	19.7945	3.15801		26.9583	102.149	43.5391	248.689	121.216	62.1004	9.90748
1296	0.127166	0.0543315	0.298726	0.0385409	0.0196508	0.00316686		26.9792	127.166	54.3315	298.726	38.5409	19.6508	3.16686		26.9792	101.733	43.4652	238.981	120.913	61.6497	9.93525
1297	0.126571	0.0543885	0.289401	0.0384442	0.019728	0.00316438		27	126.571	54.3885	289.401	38.4442	19.728	3.16438		27	101.257	43.5108	231.521	120.609	61.8918	9.92747
1298	0.126064	0.054364	0.283446	0.0381313	0.0196332	0.0031435		27.0208	126.064	54.364	283.446	38.1313	19.6332	3.1435		27.0208	100.852	43.4912	226.757	119.627	61.5943	9.86196
1299	0.125641	0.0543701	0.266791	0.0380185	0.0197274	0.00306097		27.0417	125.641	54.3701	266.791	38.0185	19.7274	3.06097		27.0417	100.513	43.4961	213.433	119.274	61.89	9.60305
1300	0.125489	0.0544189	0.270885	0.0379808	0.0198409	0.00306909		27.0625	125.489	54.4189	270.885	37.9808	19.8409	3.06909		27.0625	100.391	43.5351	216.708	119.156	62.2461	9.62852
1301	0.124793	0.0541546	0.255765	0.0377738	0.0198965	0.00304696		27.0833	124.793	54.1546	255.765	37.7738	19.8965	3.04696		27.0833	99.8345	43.3236	204.612	118.506	62.4204	9.55909
1302	0.124055	0.0539615	0.252846	0.0377384	0.019866	0.00291427		27.1042	124.055	53.9615	252.846	37.7384	19.866	2.91427		27.1042	99.2442	43.1692	202.277	118.395	62.3247	9.14281
1303	0.123431	0.0537945	0.243405	0.037456	0.0198415	0.00283444		27.125	123.431	53.7945	243.405	37.456	19.8415	2.83444		27.125	98.745	43.0356	194.724	117.509	62.2477	8.89236
1304	0.123187	0.0535497	0.238851	0.0371782	0.0197524	0.00286486		27.1458	123.187	53.5497	238.851	37.1782	19.7524	2.86486		27.1458	98.5498	42.8398	191.081	116.637	61.9683	8.98779
1305	0.123056	0.0531777	0.232765	0.037107	0.0197483	0.00283175		27.1667	123.056	53.1777	232.765	37.107	19.7483	2.83175		27.1667	98.4448	42.5422	186.212	116.414	61.9556	8.88391
1306	0.122645	0.0528431	0.224944	0.0367909	0.0196327	0.00283144		27.1875	122.645	52.8431	224.944	36.7909	19.6327	2.83144		27.1875	98.1162	42.2744	179.955	115.422	61.5927	8.88295
1307	0.122327	0.0525173	0.217498	0.0371223	0.019478	0.0027705		27.2083	122.327	52.5173	217.498	37.1223	19.478	2.7705		27.2083	97.8615	42.0139	173.999	116.462	61.1076	8.69177
1308	0.122025	0.0524916	0.218737	0.0368807	0.0192581	0.00269516		27.2292	122.025	52.4916	218.737	36.8807	19.2581	2.69516		27.2292	97.6198	41.9933	174.99	115.704	60.4176	8.45539
1309	0.12178	0.052599	0.219717	0.0368735	0.0193468	0.00272403		27.25	121.78	52.599	219.717	36.8735	19.3468	2.72403		27.25	97.424	42.0792	175.773	115.682	60.696	8.54598
1310	0.121431	0.0526298	0.220129	0.0369886	0.0193991	0.00268247		27.2708	121.431	52.6298	220.129	36.9886	19.3991	2.68247		27.2708	97.1449	42.1038	176.103	116.043	60.8598	8.41558
1311	0.120922	0.0526104	0.217319	0.0367169	0.0195188	0.00274344		27.2917	120.922	52.6104	217.319	36.7169	19.5188	2.74344		27.2917	96.7378	42.0883	173.855	115.19	61.2353	8.60688
1312	0.120458	0.0523509	0.202161	0.0366149	0.0194444	0.00269746		27.3125	120.458	52.3509	202.161	36.6149	19.4444	2.69746		27.3125	96.3666	41.8807	161.729	114.87	61.0022	8.46262
1313	0.119984	0.0522331	0.207658	0.0363045	0.0193965	0.00275567		27.3333	119.984	52.2332	207.658	36.3045	19.3965	2.75567		27.3333	95.9873	41.7865	166.126	113.897	60.8519	8.64524
1314	0.119677	0.0520052	0.203531	0.0363844	0.0193758	0.00276028		27.3542	119.677	52.0052	203.531	36.3844	19.3758	2.76028		27.3542	95.7414	41.6041	162.825	114.147	60.7867	8.65971
1315	0.119239	0.0518046	0.203134	0.0364433	0.0193895	0.00275179		27.375	119.239	51.8046	203.134	36.4433	19.3895	2.75179		27.375	95.3915	41.4437	162.507	114.332	60.83	8.63308
1316	0.118631	0.0515494	0.194526	0.036225	0.0192825	0.00268603		27.3958	118.631	51.5494	194.526	36.225	19.2825	2.68603		27.3958	94.9048	41.2395	155.621	113.647	60.494	8.42676
1317	0.118395	0.0517394	0.196462	0.0362268	0.0194045	0.00275976		27.4167	118.395	51.7394	196.462	36.2268	19.4045	2.75976		27.4167	94.7157	41.3915	157.169	113.653	60.877	8.65807
1318	0.11799	0.0516611	0.193288	0.0358956	0.0195157	0.00277108		27.4375	117.99	51.6611	193.288	35.8956	19.5157	2.77108		27.4375	94.3921	41.3289	154.63	112.614	61.2258	8.69357
1319	0.11737	0.0514265	0.190678	0.0359857	0.0193077	0.00276536		27.4583	117.37	51.4265	190.678	35.9857	19.3077	2.76536		27.4583	93.8956	41.1412	152.543	112.896	60.5731	8.67563
1320	0.117004	0.0511733	0.184297	0.0355025	0.0190494	0.00270425		27.4792	117.004	51.1733	184.297	35.5025	19.0494	2.70425		27.4792	93.6034	40.9387	147.438	111.38	59.7627	8.48391
1321	0.11656	0.0509637	0.180061	0.0350815	0.0189376	0.00281254		27.5	116.56	50.9637	180.061	35.0815	18.9376	2.81254		27.5	93.2482	40.7709	144.049	110.06	59.412	8.82367
1322	0.116646	0.0509589	0.177377	0.0351256	0.0189805	0.00280639		27.5208	116.646	50.9589	177.377	35.1256	18.9805	2.80639		27.5208	93.3168	40.7671	141.902	110.198	59.5465	8.80436
1323	0.116542	0.0510111	0.178167	0.0352299	0.0190852	0.00279476		27.5417	116.542	51.0111	178.167	35.2299	19.0852	2.79476		27.5417	93.2338	40.8088	142.534	110.525	59.8752	8.76787
1324	0.116129	0.0509979	0.175854	0.0351091	0.0192215	0.0028785		27.5625	116.129	50.9979	175.854	35.1091	19.2215	2.8785		27.5625	92.903	40.7983	140.683	110.146	60.3028	9.03058
1325	0.115787	0.0506829	0.170998	0.0346227	0.0190554	0.00282763		27.5833	115.787	50.6829	170.998	34.6227	19.0554	2.82763		27.5833	92.6293	40.5463	136.798	108.62	59.7816	8.87101
1326	0.115217	0.0504094	0.172327	0.0347299	0.0187339	0.00291464		27.6042	115.217	50.4094	172.327	34.7299	18.7339	2.91464		27.6042	92.1738	40.3275	137.862	108.957	58.773	9.14398
1327	0.114875	0.0499344	0.16764	0.0339367	0.0185467	0.00285509		27.625	114.874	49.9344	167.64	33.9367	18.5466	2.85509		27.625	91.8996	39.9475	134.112	106.468	58.1856	8.95716
1328	0.11432	0.0495381	0.163462	0.0340218	0.0183443	0.00287405		27.6458	114.32	49.5381	163.462	34.0218	18.3443	2.87405		27.6458	91.4562	39.6305	130.77	106.735	57.5509	9.01661
1329	0.113808	0.0492033	0.159224	0.0337494	0.0179274	0.002866		27.6667	113.808	49.2033	159.224	33.7494	17.9274	2.866		27.6667	91.0466	39.3626	127.379	105.881	56.2427	8.99138
1330	0.114171	0.0494283	0.165351	0.0346072	0.0176256	0.00317309		27.6875	114.171	49.4283	165.351	34.6072	17.6256	3.17309		27.6875	91.3365	39.5426	132.281	108.572	55.2961	9.9548
1331	0.113859	0.0492019	0.160365	0.0343645	0.017792	0.00314716		27.7083	113.859	49.2019	160.365	34.3645	17.792	3.14716		27.7083	91.0872	39.3615	128.292	107.81	55.818	9.87344
1332	0.113316	0.0489999	0.158681	0.0340573	0.0178342	0.00320573		27.7292	113.316	48.9999	158.681	34.0573	17.8342	3.20573		27.7292	90.6526	39.1999	126.945	106.846	55.9505	10.0572
1333	0.112794	0.0489272	0.157508	0.0342944	0.0178409	0.00323784		27.75	112.794	48.9272	157.508	34.2944	17.8409	3.23784		27.75	90.2351	39.1418	126.007	107.59	55.9715	10.1579
1334	0.112402	0.048778	0.155554	0.0344428	0.0179163	0.00328407		27.7708	112.402	48.7779	155.554	34.4428	17.9163	3.28407		27.7708	89.9213	39.0224	124.443	108.056	56.2081	10.303
1335	0.11192	0.0485736	0.153095	0.0342794	0.0181545	0.00326724		27.7917	111.92	48.5736	153.095	34.2794	18.1545	3.26724		27.7917	89.5358	38.8589	122.476	107.543	56.9554	10.2502
1336	0.111446	0.0486449	0.153557	0.0340894	0.0182197	0.00316449		27.8125	111.446	48.6449	153.557	34.0894	18.2197	3.16449		27.8125	89.1571	38.9159	122.845	106.947	57.1598	9.9278
1337	0.110717	0.0485523	0.151228	0.0337874	0.0180648	0.00328693		27.8333	110.717	48.5523	151.228	33.7874	18.0648	3.28693		27.8333	88.5738	38.8418	120.982	106	56.6738	10.3119
1338	0.110397	0.0484778	0.149735	0.0336971	0.0181035	0.00337509		27.8542	110.397	48.4778	149.735	33.6971	18.1035	3.37509		27.8542	88.3179	38.7822	119.788	105.716	56.7955	10.5885
1339	0.110158	0.0483795	0.148558	0.0335736	0.0182098	0.00339619		27.875	110.158	48.3795	148.558	33.5736	18.2098	3.39619		27.875	88.1265	38.7036	118.846	105.329	57.1289	10.6547
1340	0.109823	0.0482467	0.14632	0.0333198	0.0184216	0.00339018		27.8958	109.823	48.2467	146.32	33.3198	18.4216	3.39018		27.8958	87.8584	38.5974	117.056	104.533	57.7934	10.6358
1341	0.109536	0.0481419	0.144756	0.0332004	0.0185125	0.00334924		27.9167	109.536	48.1419	144.756	33.2004	18.5125	3.34924		27.9167	87.6287	38.5135	115.805	104.158	58.0784	10.5074
1342	0.109457	0.0481299	0.145454	0.033214	0.0185317	0.00333789		27.9375	109.457	48.1299	145.454	33.214	18.5317	3.33789		27.9375	87.5658	38.5039	116.363	104.201	58.1387	10.4718
1343	0.109264	0.0479954	0.141741	0.0332114	0.0184779	0.0032117		27.9583	109.264	47.9954	141.741	33.2114	18.4779	3.2117		27.9583	87.4113	38.3963	113.393	104.193	57.9699	10.0759
1344	0.109319	0.0479682	0.13858	0.0326778	0.0186954	0.00306876		27.9792	109.319	47.9682	138.58	32.6778	18.6954	3.06876		27.9792	87.4554	38.3746	110.864	102.519	58.6522	9.62747
1345	0.109367	0.0481832	0.140215	0.0331231	0.0187832	0.00302468		28	109.367	48.1832	140.215	33.1231	18.7832	3.02468		28	87.4939	38.5466	112.172	103.916	58.9278	9.48919
1346	0.109426	0.0482688	0.138722	0.0329665	0.0190104	0.00291866		28.0208	109.426	48.2688	138.722	32.9665	19.0104	2.91866		28.0208	87.5412	38.615	110.977	103.424	59.6405	9.15658
1347	0.109633	0.0485768	0.144624	0.0330368	0.0190781	0.00286355		28.0417	109.633	48.5768	144.624	33.0368	19.0781	2.86355		28.0417	87.7065	38.8615	115.699	103.645	59.8527	8.98367
1348	0.109987	0.0488945	0.146846	0.0331605	0.019179	0.00288781		28.0625	109.987	48.8945	146.846	33.1605	19.179	2.88781		28.0625	87.9894	39.1156	117.477	104.033	60.1694	9.05981
1349	0.110261	0.0493032	0.148559	0.0331738	0.0192427	0.00280976		28.0833	110.261	49.3032	148.559	33.1738	19.2427	2.80976		28.0833	88.2085	39.4426	118.847	104.075	60.3693	8.81494
1350	0.109895	0.0498088	0.146593	0.0325521	0.0192053	0.00282207		28.1042	109.895	49.8088	146.593	32.5521	19.2053	2.82207		28.1042	87.9161	39.847	117.275	102.124	60.2518	8.85357
1351	0.109707	0.0501171	0.146103	0.0324349	0.0191453	0.00273523		28.125	109.707	50.1171	146.103	32.4349	19.1453	2.73523		28.125	87.7655	40.0937	116.882	101.757	60.0637	8.58111
1352	0.109269	0.050224	0.144126	0.032476	0.0190083	0.00269471		28.1458	109.269	50.224	144.126	32.476	19.0083	2.69471		28.1458	87.4152	40.1792	115.301	101.886	59.6339	8.45399
1353	0.109421	0.0503263	0.142397	0.032377	0.0190483	0.00278575		28.1667	109.421	50.3263	142.397	32.377	19.0483	2.78575		28.1667	87.5365	40.261	113.918	101.575	59.7592	8.7396
1354	0.109411	0.050007	0.138411	0.0321388	0.0191457	0.00288602		28.1875	109.411	50.007	138.411	32.1388	19.1457	2.88602		28.1875	87.529	40.0056	110.729	100.828	60.0649	9.05417
1355	0.108875	0.0495258	0.135151	0.0318577	0.0189952	0.00289262		28.2083	108.875	49.5258	135.151	31.8577	18.9952	2.89262		28.2083	87.0998	39.6206	108.121	99.9457	59.5927	9.07488
1356	0.108456	0.0492476	0.133378	0.0319839	0.018883	0.00292026		28.2292	108.456	49.2476	133.378	31.9839	18.883	2.92026		28.2292	86.765	39.3981	106.703	100.342	59.2408	9.16161
1357	0.107798	0.0489363	0.130556	0.0316944	0.0188055	0.00293742		28.25	107.798	48.9363	130.556	31.6944	18.8055	2.93742		28.25	86.2387	39.149	104.445	99.4335	58.9977	9.21544
1358	0.107101	0.0487172	0.128767	0.0316762	0.0187623	0.00290362		28.2708	107.101	48.7172	128.767	31.6762	18.7623	2.90362		28.2708	85.6809	38.9738	103.013	99.3762	58.862	9.10938
1359	0.106505	0.0485617	0.125893	0.0314357	0.0186811	0.00293851		28.2917	106.505	48.5617	125.893	31.4357	18.6811	2.93851		28.2917	85.2038	38.8494	100.714	98.6217	58.6075	9.21886
1360	0.106125	0.0484317	0.124773	0.0314433	0.0186968	0.00290933		28.3125	106.125	48.4317	124.773	31.4433	18.6968	2.90933		28.3125	84.8999	38.7453	99.8181	98.6457	58.6565	9.12732
1361	0.105553	0.0483616	0.122633	0.0313369	0.0187164	0.00290805		28.3333	105.553	48.3616	122.633	31.3369	18.7164	2.90805		28.3333	84.4425	38.6893	98.1063	98.312	58.7181	9.12328
1362	0.105194	0.0483121	0.120649	0.0312625	0.0186859	0.00290128		28.3542	105.194	48.3121	120.649	31.2625	18.6859	2.90129		28.3542	84.155	38.6497	96.5194	98.0786	58.6224	9.10207
1363	0.104959	0.0482827	0.119461	0.031261	0.0187228	0.0028907		28.375	104.959	48.2827	119.461	31.261	18.7228	2.8907		28.375	83.9671	38.6262	95.5685	98.0736	58.7382	9.06885
1364	0.104785	0.0482548	0.117425	0.0310017	0.0188638	0.0028922		28.3958	104.785	48.2548	117.425	31.0017	18.8638	2.8922		28.3958	83.8277	38.6039	93.9398	97.2604	59.1805	9.07356
1365	0.104607	0.048236	0.116444	0.0309785	0.0188466	0.00286802		28.4167	104.607	48.236	116.444	30.9785	18.8466	2.86802		28.4167	83.6857	38.5888	93.1554	97.1876	59.1266	8.99771
1366	0.104524	0.0482361	0.115494	0.0311287	0.0189401	0.00286388		28.4375	104.524	48.2361	115.494	31.1287	18.9401	2.86388		28.4375	83.6189	38.5889	92.3954	97.6587	59.42	8.98472
1367	0.104458	0.0482653	0.115516	0.0309825	0.0189733	0.00286429		28.4583	104.458	48.2653	115.516	30.9825	18.9733	2.86429		28.4583	83.5662	38.6122	92.4125	97.1999	59.524	8.986
1368	0.104111	0.0481057	0.113274	0.0306333	0.0187462	0.00279948		28.4792	104.111	48.1057	113.274	30.6333	18.7462	2.79948		28.4792	83.2885	38.4846	90.6189	96.1044	58.8115	8.78268
1369	0.104266	0.0481333	0.11333	0.0305847	0.0187617	0.00275261		28.5	104.266	48.1333	113.33	30.5847	18.7617	2.75261		28.5	83.4126	38.5067	90.6642	95.9521	58.8601	8.63563
1370	0.104713	0.0482542	0.11172	0.0300175	0.0189138	0.00272838		28.5208	104.713	48.2542	111.72	30.0175	18.9138	2.72838		28.5208	83.7702	38.6034	89.3763	94.1726	59.3375	8.55963
1371	0.105076	0.0487844	0.113368	0.0311346	0.0192956	0.0027303		28.5417	105.076	48.7844	113.368	31.1346	19.2956	2.7303		28.5417	84.0609	39.0275	90.6942	97.6772	60.5351	8.56565
1372	0.104691	0.0491416	0.111561	0.0308339	0.0193126	0.00261147		28.5625	104.691	49.1416	111.561	30.8339	19.3126	2.61147		28.5625	83.7527	39.3133	89.2489	96.7338	60.5887	8.19283
1373	0.104681	0.0499036	0.110922	0.0304069	0.019457	0.00262844		28.5833	104.681	49.9036	110.922	30.4069	19.457	2.62844		28.5833	83.7446	39.9229	88.7379	95.3942	61.0415	8.24607
1374	0.105107	0.050435	0.110084	0.0305524	0.0194884	0.00258126		28.6042	105.107	50.435	110.084	30.5524	19.4884	2.58126		28.6042	84.0852	40.348	88.0674	95.8508	61.1401	8.09806
1375	0.10479	0.0505172	0.108435	0.0299453	0.0193221	0.00259379		28.625	104.79	50.5172	108.435	29.9453	19.3221	2.59379		28.625	83.8324	40.4138	86.7483	93.946	60.6183	8.13739
1376	0.10467	0.0507	0.109145	0.0301605	0.0193189	0.00260067		28.6458	104.67	50.7	109.145	30.1605	19.3189	2.60067		28.6458	83.7357	40.56	87.3161	94.6211	60.6083	8.15896
1377	0.104698	0.0505269	0.107734	0.0299264	0.0192168	0.00253556		28.6667	104.698	50.5269	107.734	29.9264	19.2168	2.53556		28.6667	83.7583	40.4215	86.187	93.8868	60.2878	7.95469
1378	0.104619	0.0504227	0.107194	0.0300353	0.0192139	0.00265832		28.6875	104.619	50.4227	107.194	30.0353	19.2139	2.65832		28.6875	83.6954	40.3382	85.7555	94.2285	60.2788	8.33982
1379	0.104413	0.0500579	0.105568	0.029714	0.019225	0.00263379		28.7083	104.413	50.0579	105.568	29.714	19.225	2.63379		28.7083	83.5307	40.0463	84.4546	93.2205	60.3138	8.26287
1380	0.104044	0.0498661	0.105533	0.0297916	0.0192853	0.00266156		28.7292	104.044	49.8661	105.533	29.7916	19.2853	2.66156		28.7292	83.235	39.8928	84.4264	93.4638	60.5028	8.35
1381	0.103699	0.049742	0.105865	0.0293702	0.0191894	0.00263186		28.75	103.699	49.742	105.865	29.3702	19.1894	2.63186		28.75	82.9594	39.7936	84.6923	92.1418	60.2021	8.25681
1382	0.103445	0.049694	0.105355	0.0295224	0.0192585	0.00260282		28.7708	103.445	49.694	105.355	29.5224	19.2585	2.60282		28.7708	82.7563	39.7552	84.2839	92.6195	60.419	8.16572
1383	0.103104	0.04966	0.103188	0.0293312	0.019456	0.00259317		28.7917	103.104	49.66	103.188	29.3312	19.456	2.59317		28.7917	82.4832	39.728	82.5506	92.0193	61.0383	8.13544
1384	0.10264	0.0498046	0.10468	0.0291975	0.0193295	0.00255366		28.8125	102.64	49.8046	104.68	29.1975	19.3295	2.55366		28.8125	82.1121	39.8436	83.7443	91.6001	60.6415	8.01149
1385	0.102699	0.0497238	0.103608	0.0292763	0.0193135	0.0026142		28.8333	102.699	49.7238	103.608	29.2763	19.3135	2.6142		28.8333	82.1594	39.7791	82.8866	91.8473	60.5915	8.20141
1386	0.10249	0.0492991	0.101935	0.0290182	0.0191625	0.00268786		28.8542	102.49	49.2991	101.935	29.0182	19.1625	2.68786		28.8542	81.9923	39.4393	81.548	91.0374	60.1178	8.43251
1387	0.101932	0.0489101	0.10139	0.0289488	0.019035	0.00272508		28.875	101.932	48.9101	101.39	28.9488	19.035	2.72508		28.875	81.5456	39.1281	81.1117	90.8197	59.7176	8.54926
1388	0.101531	0.0485581	0.100233	0.029004	0.0188891	0.002783		28.8958	101.531	48.5581	100.233	29.004	18.8891	2.783		28.8958	81.2248	38.8465	80.186	90.993	59.2599	8.731
1389	0.101049	0.0483173	0.100007	0.0288899	0.018741	0.00283199		28.9167	101.049	48.3173	100.007	28.8899	18.741	2.83199		28.9167	80.8391	38.6538	80.0054	90.6348	58.7954	8.88466
1390	0.100646	0.0481706	0.0994309	0.0289342	0.0186587	0.00284757		28.9375	100.646	48.1706	99.4309	28.9342	18.6587	2.84757		28.9375	80.517	38.5365	79.5447	90.774	58.537	8.93355
1391	0.100089	0.0479906	0.0980207	0.0286697	0.018522	0.00285134		28.9583	100.089	47.9906	98.0207	28.6697	18.522	2.85134		28.9583	80.071	38.3924	78.4165	89.9443	58.1083	8.94539
1392	0.0996038	0.0480527	0.0984974	0.0289853	0.0184952	0.00289658		28.9792	99.6038	48.0527	98.4974	28.9853	18.4952	2.89658		28.9792	79.683	38.4422	78.7979	90.9341	58.0243	9.0873
1393	0.0991405	0.0480059	0.0983607	0.0290251	0.0184752	0.00291718		29	99.1405	48.0059	98.3607	29.0251	18.4752	2.91718		29	79.3124	38.4047	78.6885	91.0591	57.9615	9.15192
1394	0.0987994	0.047841	0.0973489	0.0288549	0.0184464	0.00286509		29.0208	98.7994	47.841	97.3489	28.8549	18.4464	2.86509		29.0208	79.0395	38.2728	77.8792	90.5253	57.871	8.98852
1395	0.0982419	0.0477469	0.097163	0.0289427	0.0183553	0.00288515		29.0417	98.2419	47.7469	97.163	28.9427	18.3553	2.88515		29.0417	78.5935	38.1975	77.7304	90.8008	57.5853	9.05145
1396	0.0979089	0.0477236	0.0970206	0.028712	0.0183603	0.00287262		29.0625	97.9089	47.7236	97.0206	28.712	18.3603	2.87262		29.0625	78.3271	38.1789	77.6165	90.0768	57.6009	9.01215
1397	0.0977224	0.0476445	0.0960748	0.0284288	0.0184338	0.00286167		29.0833	97.7224	47.6445	96.0748	28.4288	18.4338	2.86167		29.0833	78.1779	38.1156	76.8599	89.1885	57.8316	8.9778
1398	0.0974345	0.0476439	0.0956668	0.0284901	0.0184749	0.00284936		29.1042	97.4345	47.6439	95.6668	28.4901	18.4749	2.84936		29.1042	77.9476	38.1151	76.5334	89.3806	57.9603	8.93918
1399	0.0971724	0.0476367	0.0953452	0.0283231	0.0185928	0.00287011		29.125	97.1724	47.6367	95.3452	28.3231	18.5928	2.87011		29.125	77.7379	38.1094	76.2761	88.8568	58.3304	9.00428
1400	0.0968982	0.0475946	0.0948703	0.028278	0.0186366	0.00286115		29.1458	96.8982	47.5946	94.8703	28.2781	18.6366	2.86115		29.1458	77.5186	38.0757	75.8963	88.7155	58.4678	8.97616
1401	0.0966165	0.0474501	0.0941005	0.0282019	0.0185418	0.00282026		29.1667	96.6165	47.4501	94.1005	28.2019	18.5418	2.82026		29.1667	77.2932	37.9601	75.2804	88.4766	58.1704	8.84788
1402	0.0963996	0.0473882	0.093453	0.0279203	0.0185607	0.00280985		29.1875	96.3996	47.3882	93.453	27.9203	18.5607	2.80985		29.1875	77.1197	37.9106	74.7624	87.5931	58.2295	8.81521
1403	0.0965551	0.0474631	0.0936384	0.0280115	0.0186098	0.00282803		29.2083	96.5551	47.4631	93.6384	28.0115	18.6098	2.82803		29.2083	77.2441	37.9705	74.9107	87.8792	58.3835	8.87224
1404	0.0964236	0.0474608	0.0933901	0.0281719	0.0186873	0.00285872		29.2292	96.4236	47.4608	93.3901	28.1719	18.6873	2.85872		29.2292	77.1389	37.9687	74.7121	88.3824	58.6267	8.96855
1405	0.0962266	0.0473052	0.0921936	0.0277369	0.0185619	0.00282089		29.25	96.2266	47.3052	92.1936	27.7369	18.5619	2.82089		29.25	76.9813	37.8441	73.7549	87.0177	58.2334	8.84985
1406	0.0961777	0.0473126	0.091904	0.0277481	0.0185598	0.00285486		29.2708	96.1776	47.3126	91.904	27.7481	18.5598	2.85486		29.2708	76.9421	37.85	73.5232	87.0529	58.2268	8.95643
1407	0.0960302	0.047277	0.0918609	0.0276672	0.0186043	0.00278645		29.2917	96.0302	47.277	91.8609	27.6672	18.6043	2.78645		29.2917	76.8241	37.8216	73.4888	86.7989	58.3664	8.74181
1408	0.0959872	0.0472541	0.0911352	0.0274217	0.0185635	0.00281575		29.3125	95.9872	47.2541	91.1352	27.4217	18.5635	2.81575		29.3125	76.7897	37.8033	72.9082	86.0288	58.2386	8.83371
1409	0.0957212	0.047191	0.0905909	0.02737	0.0185577	0.00281428		29.3333	95.7212	47.191	90.5909	27.37	18.5577	2.81428		29.3333	76.5769	37.7528	72.4727	85.8668	58.2203	8.8291
1410	0.0956397	0.0471689	0.0902444	0.0272349	0.018514	0.00281361		29.3542	95.6397	47.1689	90.2444	27.2349	18.514	2.81361		29.3542	76.5117	37.7351	72.1955	85.4429	58.0833	8.82702
1411	0.0955187	0.0471342	0.0898687	0.0270521	0.0185401	0.00279488		29.375	95.5187	47.1342	89.8687	27.0521	18.5401	2.79488		29.375	76.415	37.7074	71.8949	84.8692	58.1652	8.76825
1412	0.0955002	0.0471762	0.0898735	0.0270882	0.018609	0.00282365		29.3958	95.5002	47.1762	89.8735	27.0882	18.609	2.82364		29.3958	76.4001	37.7409	71.8988	84.9827	58.3812	8.85849
1413	0.0953263	0.0471025	0.0891401	0.0268684	0.0186313	0.00280509		29.4167	95.3263	47.1025	89.1401	26.8684	18.6313	2.80509		29.4167	76.261	37.682	71.3121	84.2929	58.451	8.80029
1414	0.095274	0.0471156	0.0890905	0.0269787	0.0186927	0.00279853		29.4375	95.274	47.1156	89.0905	26.9787	18.6927	2.79853		29.4375	76.2192	37.6925	71.2724	84.6392	58.6436	8.77969
1415	0.0951569	0.0470125	0.0882127	0.0267595	0.0186618	0.00277431		29.4583	95.1569	47.0125	88.2127	26.7595	18.6618	2.77431		29.4583	76.1255	37.61	70.5702	83.9514	58.5467	8.70373
1416	0.0949331	0.0470309	0.0883912	0.0269681	0.0186749	0.00280259		29.4792	94.9331	47.0309	88.3912	26.9681	18.6749	2.80259		29.4792	75.9464	37.6247	70.713	84.6059	58.5879	8.79244
1417	0.0948296	0.0471101	0.0885881	0.0270089	0.0186634	0.00281175		29.5	94.8296	47.1101	88.5881	27.0089	18.6634	2.81175		29.5	75.8637	37.6881	70.8705	84.7338	58.5518	8.82116
1418	0.0946605	0.0469811	0.0874174	0.0269555	0.0184904	0.00279412		29.5208	94.6605	46.9811	87.4174	26.9555	18.4904	2.79412		29.5208	75.7284	37.5849	69.9339	84.5661	58.0092	8.76587
1419	0.0941331	0.0468244	0.0868835	0.0265046	0.018253	0.00275837		29.5417	94.1331	46.8244	86.8835	26.5046	18.253	2.75837		29.5417	75.3065	37.4595	69.5068	83.1516	57.2644	8.65372
1420	0.0940787	0.0468451	0.0868304	0.0259062	0.0179785	0.00279921		29.5625	94.0787	46.8451	86.8304	25.9062	17.9785	2.79921		29.5625	75.2629	37.4761	69.4643	81.2743	56.4032	8.78185
1421	0.09435	0.0469626	0.0869063	0.0255173	0.0177228	0.00288908		29.5833	94.35	46.9626	86.9062	25.5173	17.7228	2.88908		29.5833	75.48	37.5701	69.525	80.0544	55.6009	9.06376
1422	0.0943213	0.0468905	0.0859051	0.0261937	0.0176364	0.0029045		29.6042	94.3213	46.8905	85.9051	26.1937	17.6364	2.9045		29.6042	75.4571	37.5124	68.7241	82.1762	55.33	9.11216
1423	0.0943708	0.0468675	0.085603	0.0263548	0.0174807	0.00298139		29.625	94.3708	46.8675	85.603	26.3548	17.4807	2.9814		29.625	75.4966	37.494	68.4824	82.6818	54.8414	9.3534
1424	0.09398	0.0468247	0.0851459	0.0250331	0.0173953	0.00287537		29.6458	93.98	46.8247	85.1459	25.0331	17.3953	2.87537		29.6458	75.184	37.4598	68.1167	78.5353	54.5735	9.02077
1425	0.0937723	0.0468004	0.0850977	0.0246061	0.0173569	0.00274337		29.6667	93.7722	46.8004	85.0977	24.6061	17.3569	2.74337		29.6667	75.0178	37.4403	68.0782	77.1957	54.4531	8.60664
1426	0.0939465	0.0469129	0.085448	0.0259902	0.0175046	0.00282469		29.6875	93.9465	46.9129	85.448	25.9902	17.5046	2.82469		29.6875	75.1572	37.5303	68.3584	81.5378	54.9164	8.86177
1427	0.0941937	0.0468353	0.0847168	0.0272192	0.017775	0.00283027		29.7083	94.1937	46.8353	84.7168	27.2192	17.775	2.83027		29.7083	75.3549	37.4683	67.7734	85.3935	55.7647	8.87927
1428	0.0942345	0.046906	0.0845381	0.0268814	0.0179869	0.0028347		29.7292	94.2345	46.9061	84.538	26.8814	17.9869	2.8347		29.7292	75.3876	37.5248	67.6304	84.3337	56.4296	8.89319
1429	0.0944257	0.0472158	0.0851594	0.0269301	0.0182042	0.00285295		29.75	94.4257	47.2158	85.1594	26.9301	18.2042	2.85295		29.75	75.5406	37.7727	68.1276	84.4867	57.1113	8.95044
1430	0.094261	0.0472441	0.0845464	0.0265725	0.018204	0.00303966		29.7708	94.261	47.2441	84.5464	26.5725	18.204	3.03966		29.7708	75.4088	37.7953	67.6372	83.3646	57.1105	9.53619
1431	0.0942014	0.0473396	0.0843147	0.0265918	0.018216	0.00317411		29.7917	94.2014	47.3396	84.3147	26.5918	18.216	3.17411		29.7917	75.3611	37.8717	67.4518	83.4254	57.1484	9.95798
1432	0.0940153	0.0473961	0.0842878	0.0263019	0.0182395	0.00324957		29.8125	94.0153	47.3961	84.2878	26.3019	18.2395	3.24957		29.8125	75.2122	37.9169	67.4302	82.5157	57.2221	10.1947
1433	0.0937975	0.0474695	0.0839334	0.0259716	0.0182779	0.00334289		29.8333	93.7975	47.4695	83.9334	25.9716	18.2779	3.34289		29.8333	75.038	37.9756	67.1467	81.4794	57.3423	10.4875
1434	0.0936075	0.0475782	0.0839013	0.0259206	0.0181897	0.00327392		29.8542	93.6075	47.5782	83.9013	25.9206	18.1897	3.27392		29.8542	74.886	38.0626	67.1211	81.3197	57.0657	10.2711
1435	0.0936712	0.0476625	0.0832298	0.0265362	0.0181284	0.00329522		29.875	93.6712	47.6625	83.2298	26.5362	18.1284	3.29522		29.875	74.937	38.13	66.5838	83.2509	56.8733	10.3379
1436	0.0936663	0.0477834	0.0830517	0.0265744	0.0183808	0.0030642		29.8958	93.6663	47.7834	83.0517	26.5744	18.3808	3.0642		29.8958	74.933	38.2268	66.4414	83.3708	57.6652	9.61317
1437	0.0936912	0.0478012	0.0826089	0.0266572	0.0188358	0.00299112		29.9167	93.6912	47.8012	82.6089	26.6572	18.8358	2.99112		29.9167	74.9529	38.2409	66.0871	83.6305	59.0927	9.38392

## Sheet: Fig.2e,g
								Voltage (mV)							Fig. 2e, g	Current density (mA/m2)
Record #	Ch 101 (VDC)	Ch 102 (VDC)	Ch 103 (VDC)	Ch 104 (VDC)	Ch 105 (VDC)	Ch 106 (VDC)		Time/d	2000Ω/C+S2	2000Ω/C+E2+S1	2000Ω/C+E2+S1+G	510Ω/C+S2	510Ω/C+E2+S1	510Ω/C+E2+S1+G		Time/d	2000Ω/C+S2	2000Ω/C+E2+S1	2000Ω/C+E2+S1+G	510Ω/C+S2	510Ω/C+E2+S1	510Ω/C+E2+S1+G
1	0.0883334	0.100156	0.127568	0.0346744	0.00753718	0.0492951		0	88.3334	100.156	127.568	34.6744	7.53718	49.2951		0	70.6667	80.1248	102.054	108.782	23.6461	154.651
2	0.0834259	0.0992278	0.145074	0.0308401	0.00620521	0.046733		0.0208333	83.4259	99.2278	145.074	30.8401	6.20521	46.733		0.0208333	66.7407	79.3823	116.059	96.7532	19.4673	146.613
3	0.0738349	0.0609727	0.169129	0.0164574	0.00837629	0.0409535		0.0416667	73.8349	60.9727	169.129	16.4574	8.37629	40.9535		0.0416667	59.0679	48.7781	135.303	51.631	26.2785	128.482
4	0.057516	0.0582512	0.192069	0.0117161	0.013368	0.0415084		0.0625	57.516	58.2512	192.069	11.7161	13.368	41.5084		0.0625	46.0128	46.601	153.655	36.7564	41.9388	130.222
5	0.0510376	0.0682984	0.213985	0.0148058	0.0183792	0.0480995		0.0833333	51.0376	68.2984	213.985	14.8058	18.3792	48.0995		0.0833333	40.83	54.6388	171.188	46.4496	57.6602	150.9
6	0.0629013	0.0736204	0.236532	0.0180497	0.0227349	0.0540966		0.104167	62.9013	73.6204	236.532	18.0497	22.7349	54.0966		0.104167	50.3211	58.8963	189.226	56.6264	71.3251	169.715
7	0.0734417	0.0799204	0.256561	0.0217513	0.026934	0.0591634		0.125	73.4417	79.9204	256.561	21.7513	26.934	59.1634		0.125	58.7534	63.9363	205.249	68.2394	84.4987	185.611
8	0.0818242	0.0855812	0.274342	0.0247332	0.0303285	0.0638937		0.145833	81.8242	85.5812	274.342	24.7332	30.3285	63.8937		0.145833	65.4594	68.465	219.473	77.5943	95.1481	200.451
9	0.0843931	0.0902898	0.289889	0.0274578	0.0332928	0.0686897		0.166667	84.3931	90.2898	289.889	27.4578	33.2929	68.6897		0.166667	67.5145	72.2319	231.911	86.1421	104.448	215.497
10	0.0896213	0.09538	0.302379	0.0297933	0.0358043	0.073328		0.1875	89.6213	95.38	302.379	29.7933	35.8043	73.328		0.1875	71.697	76.304	241.903	93.4693	112.327	230.049
11	0.0926306	0.101941	0.315783	0.0316499	0.038033	0.0776062		0.208333	92.6306	101.941	315.783	31.6499	38.033	77.6062		0.208333	74.1045	81.5529	252.627	99.2938	119.319	243.471
12	0.0988395	0.108883	0.325549	0.0336088	0.0401481	0.0817088		0.229167	98.8395	108.883	325.548	33.6088	40.1481	81.7088		0.229167	79.0716	87.1062	260.439	105.439	125.955	256.341
13	0.104375	0.11571	0.333191	0.0357245	0.0423681	0.0857463		0.25	104.375	115.71	333.19	35.7245	42.3681	85.7463		0.25	83.5	92.5678	266.552	112.077	132.92	269.008
14	0.111961	0.123446	0.339587	0.0381369	0.044786	0.0897243		0.270833	111.961	123.446	339.587	38.1369	44.786	89.7243		0.270833	89.5691	98.7565	271.669	119.645	140.505	281.488
15	0.11908	0.13154	0.345061	0.0408318	0.0474716	0.093702		0.291667	119.08	131.54	345.061	40.8318	47.4716	93.702		0.291667	95.2641	105.232	276.048	128.1	148.93	293.967
16	0.127099	0.140796	0.349707	0.0437686	0.0503055	0.0978022		0.3125	127.099	140.796	349.707	43.7686	50.3055	97.8022		0.3125	101.679	112.636	279.766	137.313	157.821	306.83
17	0.135919	0.149102	0.353654	0.0469865	0.0533694	0.101628		0.333333	135.919	149.102	353.654	46.9865	53.3694	101.628		0.333333	108.735	119.282	282.924	147.409	167.433	318.834
18	0.145029	0.156988	0.357091	0.0504904	0.0566775	0.105178		0.354167	145.029	156.988	357.091	50.4904	56.6775	105.178		0.354167	116.023	125.59	285.673	158.401	177.812	329.972
19	0.154563	0.16472	0.360192	0.0542269	0.0601605	0.10859		0.375	154.564	164.72	360.192	54.2269	60.1605	108.59		0.375	123.651	131.776	288.154	170.123	188.739	340.676
20	0.164106	0.172352	0.363366	0.0582313	0.0637892	0.11193		0.395833	164.106	172.352	363.366	58.2313	63.7892	111.93		0.395833	131.285	137.881	290.693	182.687	200.123	351.151
21	0.174226	0.180137	0.366907	0.0623903	0.0677505	0.114969		0.416667	174.226	180.137	366.907	62.3903	67.7505	114.969		0.416667	139.38	144.109	293.526	195.734	212.551	360.686
22	0.18425	0.187991	0.370254	0.0667807	0.071736	0.117765		0.4375	184.25	187.991	370.254	66.7807	71.736	117.765		0.4375	147.4	150.392	296.203	209.508	225.054	369.46
23	0.19388	0.195614	0.373789	0.0714697	0.0758232	0.120938		0.458333	193.88	195.614	373.788	71.4697	75.8232	120.938		0.458333	155.104	156.491	299.031	224.219	237.877	379.412
24	0.20324	0.202982	0.378007	0.0763802	0.0804234	0.123468		0.479167	203.24	202.982	378.007	76.3802	80.4234	123.468		0.479167	162.592	162.385	302.406	239.624	252.309	387.351
25	0.212206	0.209727	0.382285	0.080919	0.0848844	0.125764		0.5	212.206	209.727	382.285	80.919	84.8844	125.764		0.5	169.765	167.781	305.828	253.864	266.304	394.554
26	0.220517	0.216407	0.387594	0.0857671	0.0894694	0.127979		0.520833	220.517	216.406	387.594	85.7671	89.4694	127.979		0.520833	176.414	173.125	310.075	269.073	280.688	401.502
27	0.228497	0.222702	0.393261	0.0902185	0.0941614	0.130429		0.541667	228.497	222.702	393.261	90.2185	94.1613	130.429		0.541667	182.798	178.161	314.609	283.038	295.408	409.19
28	0.235118	0.228041	0.39809	0.0944063	0.0985676	0.133169		0.5625	235.118	228.041	398.09	94.4063	98.5676	133.169		0.5625	188.094	182.433	318.472	296.177	309.232	417.785
29	0.240684	0.232758	0.401798	0.0984406	0.10277	0.135334		0.583333	240.684	232.758	401.798	98.4406	102.77	135.334		0.583333	192.547	186.206	321.438	308.833	322.415	424.577
30	0.245443	0.236864	0.405282	0.102108	0.106764	0.137227		0.604167	245.443	236.864	405.282	102.108	106.764	137.227		0.604167	196.355	189.491	324.225	320.338	334.945	430.516
31	0.24964	0.240542	0.408284	0.10538	0.11052	0.139208		0.625	249.64	240.542	408.284	105.38	110.52	139.208		0.625	199.712	192.434	326.627	330.605	346.729	436.73
32	0.253429	0.243781	0.411026	0.10829	0.113919	0.140608		0.645833	253.429	243.781	411.026	108.29	113.919	140.608		0.645833	202.743	195.025	328.821	339.733	357.392	441.124
33	0.256286	0.246558	0.414159	0.110627	0.117144	0.143353		0.666667	256.286	246.558	414.159	110.627	117.144	143.353		0.666667	205.029	197.247	331.327	347.065	367.512	449.735
34	0.258702	0.249173	0.416291	0.113781	0.12035	0.145719		0.6875	258.702	249.173	416.291	113.781	120.35	145.719		0.6875	206.961	199.338	333.033	356.962	377.569	457.159
35	0.261012	0.251031	0.416692	0.11582	0.123051	0.146409		0.708333	261.012	251.031	416.692	115.82	123.051	146.409		0.708333	208.81	200.825	333.353	363.358	386.042	459.322
36	0.263149	0.252611	0.416486	0.117348	0.124432	0.145149		0.729167	263.149	252.611	416.486	117.348	124.432	145.149		0.729167	210.52	202.089	333.188	368.15	390.376	455.371
37	0.264189	0.25365	0.41839	0.116894	0.125068	0.144927		0.75	264.189	253.65	418.39	116.894	125.068	144.927		0.75	211.351	202.92	334.712	366.726	392.37	454.672
38	0.26494	0.255101	0.419888	0.117806	0.126832	0.145995		0.770833	264.94	255.101	419.888	117.806	126.832	145.995		0.770833	211.952	204.081	335.91	369.588	397.903	458.025
39	0.266021	0.256391	0.419821	0.118306	0.128633	0.146448		0.791667	266.021	256.391	419.821	118.306	128.633	146.448		0.791667	212.817	205.113	335.857	371.155	403.555	459.446
40	0.266552	0.25683	0.417164	0.117277	0.129263	0.146547		0.8125	266.552	256.83	417.164	117.277	129.263	146.547		0.8125	213.242	205.464	333.731	367.927	405.53	459.756
41	0.266986	0.257042	0.417152	0.116174	0.129608	0.147171		0.833333	266.986	257.042	417.152	116.174	129.608	147.171		0.833333	213.589	205.634	333.722	364.467	406.615	461.712
42	0.267097	0.257325	0.418419	0.114864	0.129873	0.147367		0.854167	267.097	257.325	418.42	114.864	129.873	147.367		0.854167	213.678	205.86	334.736	360.357	407.446	462.328
43	0.267228	0.257834	0.417274	0.113339	0.129277	0.147018		0.875	267.228	257.834	417.274	113.339	129.277	147.018		0.875	213.782	206.267	333.819	355.574	405.574	461.233
44	0.267275	0.258707	0.416559	0.11311	0.130297	0.147199		0.895833	267.275	258.707	416.559	113.109	130.297	147.199		0.895833	213.82	206.965	333.247	354.853	408.774	461.8
45	0.266433	0.259563	0.414773	0.113257	0.132523	0.147966		0.916667	266.433	259.563	414.773	113.257	132.523	147.966		0.916667	213.147	207.65	331.819	355.315	415.758	464.208
46	0.266199	0.260353	0.414611	0.113345	0.134397	0.149318		0.9375	266.2	260.353	414.611	113.345	134.397	149.318		0.9375	212.96	208.282	331.689	355.591	421.636	468.45
47	0.266277	0.260954	0.416056	0.112448	0.136019	0.150192		0.958333	266.277	260.954	416.056	112.448	136.019	150.192		0.958333	213.022	208.763	332.845	352.778	426.725	471.189
48	0.266125	0.261482	0.415805	0.110022	0.136907	0.150525		0.979167	266.125	261.482	415.805	110.022	136.907	150.525		0.979167	212.9	209.186	332.644	345.168	429.512	472.236
49	0.2654	0.261769	0.41564	0.109636	0.138514	0.151786		1	265.4	261.769	415.64	109.636	138.514	151.786		1	212.32	209.415	332.512	343.956	434.553	476.192
50	0.265121	0.262202	0.415594	0.107866	0.139853	0.151142		1.02083	265.121	262.202	415.594	107.866	139.853	151.142		1.02083	212.097	209.761	332.475	338.403	438.754	474.17
51	0.263537	0.261675	0.413749	0.10349	0.139259	0.151227		1.04167	263.537	261.675	413.749	103.49	139.259	151.227		1.04167	210.83	209.34	330.999	324.674	436.89	474.438
52	0.262512	0.261844	0.412663	0.102248	0.141284	0.152875		1.0625	262.512	261.844	412.663	102.248	141.284	152.875		1.0625	210.01	209.475	330.13	320.778	443.243	479.607
53	0.262106	0.262062	0.409704	0.100353	0.142722	0.154292		1.08333	262.106	262.062	409.704	100.353	142.722	154.292		1.08333	209.685	209.65	327.763	314.834	447.755	484.053
54	0.261672	0.262193	0.406342	0.0988414	0.144261	0.155356		1.10417	261.672	262.193	406.342	98.8414	144.261	155.356		1.10417	209.338	209.754	325.074	310.091	452.585	487.39
55	0.261187	0.262162	0.403249	0.0956594	0.145892	0.156733		1.125	261.187	262.162	403.249	95.6594	145.892	156.733		1.125	208.95	209.73	322.599	300.108	457.7	491.713
56	0.260495	0.262043	0.400539	0.0939072	0.147656	0.158016		1.14583	260.495	262.043	400.539	93.9072	147.656	158.016		1.14583	208.396	209.634	320.431	294.611	463.235	495.736
57	0.259557	0.261871	0.397622	0.0915289	0.14919	0.158877		1.16667	259.557	261.871	397.622	91.5289	149.19	158.877		1.16667	207.646	209.497	318.097	287.149	468.046	498.439
58	0.258134	0.261574	0.394922	0.088854	0.150595	0.15939		1.1875	258.134	261.574	394.922	88.854	150.595	159.39		1.1875	206.507	209.259	315.938	278.758	472.456	500.048
59	0.256611	0.261272	0.392089	0.0866252	0.151834	0.159744		1.20833	256.611	261.272	392.089	86.6252	151.834	159.744		1.20833	205.289	209.017	313.672	271.765	476.34	501.159
60	0.255264	0.260912	0.389045	0.0845235	0.152753	0.160096		1.22917	255.264	260.912	389.045	84.5235	152.753	160.096		1.22917	204.211	208.73	311.236	265.172	479.224	502.262
61	0.254304	0.26053	0.386788	0.0826598	0.153493	0.160466		1.25	254.304	260.53	386.788	82.6598	153.493	160.466		1.25	203.443	208.424	309.43	259.325	481.548	503.423
62	0.253287	0.260132	0.384989	0.0809372	0.154158	0.16081		1.27083	253.287	260.132	384.989	80.9372	154.158	160.81		1.27083	202.629	208.106	307.991	253.921	483.634	504.503
63	0.252345	0.259819	0.383364	0.0796641	0.15484	0.160861		1.29167	252.345	259.819	383.364	79.6641	154.84	160.861		1.29167	201.876	207.855	306.691	249.926	485.774	504.661
64	0.251623	0.259602	0.381746	0.0789648	0.155502	0.160887		1.3125	251.623	259.602	381.746	78.9648	155.502	160.887		1.3125	201.299	207.682	305.397	247.733	487.85	504.745
65	0.250799	0.259585	0.379955	0.0787324	0.156305	0.160994		1.33333	250.799	259.585	379.955	78.7324	156.305	160.994		1.33333	200.639	207.668	303.964	247.004	490.367	505.078
66	0.249773	0.259616	0.378318	0.0781981	0.157423	0.161052		1.35417	249.773	259.616	378.318	78.1981	157.423	161.052		1.35417	199.818	207.693	302.654	245.327	493.877	505.261
67	0.248631	0.2598	0.376673	0.0771311	0.158755	0.161071		1.375	248.631	259.8	376.673	77.1311	158.755	161.071		1.375	198.905	207.84	301.338	241.98	498.054	505.319
68	0.24731	0.260122	0.374592	0.0761894	0.160347	0.161168		1.39583	247.31	260.122	374.592	76.1894	160.347	161.168		1.39583	197.848	208.098	299.673	239.025	503.05	505.626
69	0.245465	0.260119	0.371899	0.0753128	0.161826	0.161382		1.41667	245.465	260.119	371.899	75.3128	161.826	161.382		1.41667	196.372	208.095	297.519	236.275	507.689	506.297
70	0.243426	0.259715	0.369251	0.0739458	0.162963	0.161604		1.4375	243.426	259.715	369.251	73.9458	162.963	161.604		1.4375	194.741	207.772	295.401	231.987	511.256	506.992
71	0.241564	0.259412	0.366186	0.0727401	0.163575	0.161731		1.45833	241.564	259.412	366.186	72.7401	163.575	161.731		1.45833	193.251	207.53	292.949	228.204	513.176	507.393
72	0.240171	0.259334	0.36295	0.0712655	0.164258	0.16193		1.47917	240.171	259.334	362.95	71.2655	164.258	161.93		1.47917	192.137	207.467	290.36	223.578	515.32	508.015
73	0.238903	0.259386	0.36048	0.0703477	0.164366	0.162077		1.5	238.903	259.386	360.48	70.3477	164.366	162.077		1.5	191.123	207.509	288.384	220.699	515.659	508.477
74	0.237642	0.259428	0.35864	0.0695333	0.164701	0.162274		1.52083	237.642	259.428	358.64	69.5333	164.701	162.274		1.52083	190.114	207.543	286.912	218.144	516.709	509.096
75	0.236072	0.259505	0.356854	0.068589	0.164906	0.162462		1.54167	236.072	259.505	356.854	68.589	164.906	162.462		1.54167	188.858	207.604	285.483	215.181	517.351	509.684
76	0.234303	0.259557	0.355801	0.067731	0.164672	0.162776		1.5625	234.303	259.557	355.801	67.731	164.673	162.776		1.5625	187.442	207.646	284.641	212.49	516.62	510.671
77	0.232504	0.259669	0.355117	0.0670378	0.164223	0.163088		1.58333	232.504	259.669	355.117	67.0378	164.224	163.088		1.58333	186.003	207.735	284.094	210.315	515.211	511.65
78	0.230821	0.259746	0.354781	0.0665982	0.163874	0.163387		1.60417	230.821	259.746	354.781	66.5982	163.874	163.387		1.60417	184.657	207.797	283.825	208.936	514.115	512.586
79	0.229184	0.25969	0.354193	0.0660959	0.163563	0.163646		1.625	229.184	259.69	354.193	66.0959	163.563	163.646		1.625	183.347	207.752	283.355	207.36	513.139	513.399
80	0.227391	0.259603	0.353743	0.0657324	0.163381	0.163861		1.64583	227.391	259.603	353.743	65.7324	163.381	163.861		1.64583	181.913	207.683	282.994	206.219	512.568	514.075
81	0.226131	0.259404	0.353507	0.0655346	0.163233	0.164232		1.66667	226.131	259.404	353.507	65.5346	163.233	164.232		1.66667	180.905	207.524	282.806	205.599	512.102	515.236
82	0.225482	0.259208	0.35374	0.0657355	0.162921	0.1644		1.6875	225.482	259.208	353.74	65.7355	162.921	164.4		1.6875	180.386	207.366	282.992	206.229	511.124	515.763
83	0.224897	0.258836	0.35519	0.0659122	0.162155	0.164361		1.70833	224.897	258.836	355.19	65.9122	162.155	164.361		1.70833	179.917	207.069	284.152	206.783	508.72	515.641
84	0.224093	0.258368	0.355949	0.0654962	0.161376	0.163964		1.72917	224.093	258.368	355.949	65.4962	161.376	163.964		1.72917	179.275	206.694	284.759	205.478	506.278	514.398
85	0.223191	0.257817	0.35658	0.0651999	0.160442	0.163464		1.75	223.191	257.817	356.58	65.1999	160.442	163.464		1.75	178.553	206.254	285.264	204.549	503.347	512.828
86	0.222182	0.257353	0.357188	0.0647932	0.159244	0.162745		1.77083	222.182	257.353	357.188	64.7932	159.244	162.745		1.77083	177.746	205.883	285.75	203.273	499.589	510.573
87	0.220955	0.256853	0.35792	0.0645603	0.157947	0.161879		1.79167	220.955	256.853	357.92	64.5603	157.947	161.879		1.79167	176.764	205.482	286.336	202.542	495.519	507.856
88	0.219421	0.256234	0.358864	0.0642772	0.156571	0.16123		1.8125	219.421	256.233	358.864	64.2772	156.571	161.23		1.8125	175.537	204.987	287.092	201.654	491.204	505.821
89	0.217907	0.255569	0.359627	0.063973	0.155003	0.160993		1.83333	217.907	255.569	359.627	63.973	155.003	160.993		1.83333	174.326	204.455	287.702	200.7	486.284	505.076
90	0.216532	0.255171	0.359777	0.0636399	0.153265	0.160987		1.85417	216.532	255.171	359.777	63.6399	153.265	160.987		1.85417	173.226	204.137	287.822	199.654	480.83	505.056
91	0.215359	0.254835	0.361237	0.0632327	0.151624	0.160845		1.875	215.359	254.835	361.237	63.2326	151.624	160.845		1.875	172.287	203.868	288.99	198.377	475.683	504.61
92	0.214329	0.254405	0.3639	0.062982	0.150061	0.160817		1.89583	214.329	254.405	363.9	62.982	150.061	160.817		1.89583	171.463	203.524	291.12	197.59	470.779	504.524
93	0.213426	0.254038	0.365965	0.0626926	0.148182	0.161127		1.91667	213.426	254.038	365.965	62.6926	148.182	161.127		1.91667	170.741	203.23	292.772	196.683	464.883	505.497
94	0.212758	0.25351	0.369058	0.0624445	0.146617	0.161337		1.9375	212.758	253.51	369.058	62.4445	146.617	161.337		1.9375	170.206	202.808	295.246	195.904	459.975	506.155
95	0.212032	0.252997	0.373257	0.062203	0.145632	0.161763		1.95833	212.032	252.997	373.257	62.203	145.632	161.763		1.95833	169.626	202.398	298.606	195.147	456.885	507.493
96	0.211735	0.252399	0.379754	0.0626938	0.14452	0.161945		1.97917	211.735	252.399	379.754	62.6938	144.52	161.945		1.97917	169.388	201.919	303.803	196.686	453.395	508.064
97	0.210508	0.252333	0.383823	0.0615718	0.142776	0.162579		2	210.508	252.333	383.823	61.5718	142.776	162.579		2	168.406	201.867	307.059	193.166	447.923	510.053
98	0.209686	0.251728	0.38579	0.0613403	0.140987	0.163139		2.02083	209.686	251.728	385.79	61.3403	140.987	163.139		2.02083	167.749	201.382	308.632	192.44	442.312	511.81
99	0.209116	0.251432	0.389201	0.061206	0.139494	0.163371		2.04167	209.115	251.432	389.201	61.206	139.494	163.371		2.04167	167.292	201.146	311.36	192.019	437.627	512.536
100	0.208591	0.25107	0.391797	0.0610767	0.138292	0.163853		2.0625	208.591	251.07	391.797	61.0767	138.292	163.853		2.0625	166.873	200.856	313.438	191.613	433.859	514.05
101	0.20818	0.250775	0.395507	0.0608791	0.137126	0.164431		2.08333	208.18	250.775	395.507	60.8791	137.126	164.431		2.08333	166.544	200.62	316.406	190.993	430.2	515.863
102	0.207913	0.250516	0.399003	0.0607155	0.135966	0.165055		2.10417	207.913	250.516	399.003	60.7155	135.966	165.055		2.10417	166.33	200.413	319.202	190.48	426.56	517.819
103	0.207622	0.250257	0.404718	0.0606083	0.1348	0.165667		2.125	207.622	250.257	404.718	60.6083	134.8	165.667		2.125	166.098	200.206	323.774	190.144	422.901	519.74
104	0.207358	0.249992	0.408039	0.0605055	0.133616	0.166212		2.14583	207.358	249.992	408.039	60.5055	133.617	166.212		2.14583	165.886	199.994	326.431	189.821	419.189	521.449
105	0.207033	0.249788	0.410147	0.0603966	0.132399	0.166875		2.16667	207.033	249.788	410.147	60.3966	132.399	166.875		2.16667	165.626	199.831	328.118	189.479	415.368	523.53
106	0.20666	0.249583	0.413407	0.0602972	0.13115	0.167558		2.1875	206.66	249.583	413.407	60.2972	131.15	167.558		2.1875	165.328	199.666	330.726	189.168	411.451	525.671
107	0.20616	0.249285	0.417667	0.0602804	0.129825	0.168352		2.20833	206.16	249.285	417.667	60.2804	129.825	168.352		2.20833	164.928	199.428	334.133	189.115	407.295	528.163
108	0.205724	0.249026	0.421982	0.0602558	0.128476	0.16922		2.22917	205.724	249.026	421.982	60.2558	128.476	169.22		2.22917	164.579	199.221	337.585	189.038	403.062	530.885
109	0.20531	0.248638	0.426783	0.0602567	0.127122	0.170047		2.25	205.31	248.638	426.784	60.2567	127.122	170.047		2.25	164.248	198.91	341.427	189.041	398.813	533.48
110	0.204992	0.248281	0.430532	0.0602057	0.12578	0.171063		2.27083	204.992	248.281	430.532	60.2057	125.78	171.063		2.27083	163.993	198.625	344.425	188.881	394.604	536.669
111	0.204698	0.248003	0.436166	0.0601956	0.124455	0.171923		2.29167	204.698	248.003	436.166	60.1956	124.455	171.923		2.29167	163.758	198.402	348.933	188.849	390.447	539.366
112	0.204397	0.247825	0.440132	0.0601848	0.123139	0.172652		2.3125	204.397	247.825	440.132	60.1848	123.139	172.652		2.3125	163.518	198.26	352.106	188.815	386.318	541.653
113	0.204113	0.247546	0.441836	0.0601413	0.121839	0.173665		2.33333	204.113	247.546	441.836	60.1413	121.839	173.665		2.33333	163.29	198.037	353.469	188.679	382.239	544.833
114	0.203839	0.247284	0.44445	0.0601546	0.120533	0.174538		2.35417	203.839	247.284	444.45	60.1546	120.532	174.538		2.35417	163.071	197.828	355.56	188.72	378.141	547.571
115	0.203408	0.247084	0.445898	0.0601291	0.119305	0.175239		2.375	203.408	247.084	445.897	60.1291	119.305	175.239		2.375	162.727	197.667	356.718	188.64	374.289	549.771
116	0.20297	0.246808	0.447445	0.0601769	0.118135	0.176036		2.39583	202.97	246.808	447.445	60.1769	118.135	176.036		2.39583	162.376	197.447	357.956	188.79	370.618	552.271
117	0.20242	0.246488	0.44919	0.0601965	0.116972	0.176988		2.41667	202.419	246.488	449.19	60.1965	116.972	176.988		2.41667	161.936	197.19	359.352	188.852	366.971	555.256
118	0.201882	0.246255	0.449501	0.0602477	0.115873	0.177895		2.4375	201.882	246.255	449.501	60.2477	115.873	177.895		2.4375	161.505	197.004	359.601	189.012	363.523	558.102
119	0.201381	0.245924	0.451963	0.0603074	0.114833	0.17877		2.45833	201.381	245.924	451.963	60.3074	114.833	178.77		2.45833	161.105	196.739	361.571	189.2	360.26	560.848
120	0.20096	0.24571	0.45228	0.060397	0.113869	0.179804		2.47917	200.96	245.71	452.28	60.397	113.869	179.804		2.47917	160.768	196.568	361.824	189.481	357.236	564.091
121	0.20068	0.245488	0.452473	0.0605577	0.112991	0.181017		2.5	200.68	245.488	452.473	60.5577	112.991	181.017		2.5	160.544	196.391	361.978	189.985	354.483	567.895
122	0.200507	0.245253	0.45497	0.0607511	0.112079	0.182273		2.52083	200.507	245.253	454.97	60.7511	112.079	182.273		2.52083	160.405	196.202	363.976	190.592	351.619	571.836
123	0.200435	0.245074	0.458205	0.060942	0.11111	0.183601		2.54167	200.435	245.074	458.205	60.942	111.11	183.601		2.54167	160.348	196.059	366.564	191.191	348.582	576.002
124	0.200432	0.244881	0.462645	0.0612403	0.110108	0.185111		2.5625	200.432	244.881	462.645	61.2403	110.108	185.111		2.5625	160.345	195.905	370.116	192.126	345.436	580.742
125	0.200499	0.244683	0.467229	0.0614813	0.108991	0.186546		2.58333	200.499	244.683	467.229	61.4813	108.991	186.546		2.58333	160.399	195.746	373.783	192.883	341.933	585.242
126	0.200484	0.244458	0.47171	0.0616244	0.107864	0.188026		2.60417	200.484	244.458	471.71	61.6244	107.864	188.026		2.60417	160.387	195.566	377.368	193.331	338.398	589.885
127	0.200421	0.244183	0.476471	0.0618272	0.10674	0.189515		2.625	200.421	244.183	476.471	61.8272	106.74	189.515		2.625	160.337	195.347	381.176	193.968	334.872	594.556
128	0.200273	0.243888	0.481107	0.0619456	0.105607	0.190826		2.64583	200.273	243.888	481.107	61.9456	105.607	190.826		2.64583	160.218	195.11	384.886	194.339	331.315	598.67
129	0.200132	0.243574	0.486276	0.0621881	0.104547	0.192397		2.66667	200.132	243.574	486.276	62.1881	104.547	192.398		2.66667	160.106	194.859	389.021	195.1	327.991	603.6
130	0.200118	0.243235	0.492067	0.0625745	0.103549	0.194231		2.6875	200.118	243.235	492.067	62.5745	103.549	194.231		2.6875	160.094	194.588	393.654	196.312	324.858	609.352
131	0.200141	0.242817	0.497303	0.0628709	0.102443	0.19581		2.70833	200.141	242.817	497.303	62.8709	102.443	195.81		2.70833	160.113	194.254	397.842	197.242	321.391	614.307
132	0.200009	0.242389	0.501715	0.0629894	0.101308	0.19701		2.72917	200.009	242.388	501.715	62.9894	101.308	197.01		2.72917	160.007	193.911	401.372	197.614	317.829	618.07
133	0.199845	0.241935	0.506118	0.063134	0.100253	0.198168		2.75	199.845	241.935	506.118	63.134	100.253	198.168		2.75	159.876	193.548	404.894	198.067	314.52	621.703
134	0.199724	0.241481	0.510723	0.0633475	0.099265	0.199449		2.77083	199.724	241.481	510.723	63.3475	99.265	199.449		2.77083	159.779	193.184	408.579	198.737	311.42	625.724
135	0.199591	0.240988	0.514997	0.0635053	0.0982962	0.200731		2.79167	199.591	240.988	514.997	63.5053	98.2962	200.731		2.79167	159.673	192.79	411.998	199.232	308.38	629.743
136	0.199464	0.240514	0.519068	0.0636874	0.0973636	0.202142		2.8125	199.464	240.514	519.068	63.6874	97.3636	202.142		2.8125	159.571	192.411	415.255	199.803	305.455	634.172
137	0.199266	0.240111	0.523049	0.0638251	0.0964946	0.203559		2.83333	199.266	240.111	523.049	63.8251	96.4946	203.559		2.83333	159.413	192.089	418.439	200.236	302.728	638.616
138	0.199112	0.239695	0.526697	0.0639316	0.0956465	0.205044		2.85417	199.112	239.695	526.697	63.9316	95.6465	205.044		2.85417	159.289	191.756	421.358	200.57	300.068	643.275
139	0.198936	0.239353	0.530602	0.0641107	0.0948865	0.206708		2.875	198.936	239.353	530.602	64.1107	94.8865	206.708		2.875	159.149	191.483	424.481	201.132	297.683	648.496
140	0.198829	0.239057	0.534425	0.0643265	0.0941847	0.208409		2.89583	198.829	239.057	534.425	64.3265	94.1847	208.409		2.89583	159.064	191.245	427.54	201.809	295.481	653.831
141	0.198743	0.23877	0.53811	0.0645211	0.0935214	0.210203		2.91667	198.743	238.77	538.11	64.5211	93.5214	210.203		2.91667	158.994	191.016	430.488	202.419	293.4	659.459
142	0.198712	0.238537	0.541636	0.0647577	0.0928883	0.212133		2.9375	198.712	238.537	541.636	64.7577	92.8883	212.133		2.9375	158.969	190.83	433.309	203.161	291.414	665.514
143	0.198791	0.238312	0.545099	0.0650536	0.0922971	0.214183		2.95833	198.791	238.312	545.099	65.0536	92.2971	214.183		2.95833	159.033	190.649	436.079	204.09	289.56	671.947
144	0.198856	0.238105	0.54829	0.065267	0.0917463	0.216227		2.97917	198.856	238.105	548.29	65.267	91.7463	216.227		2.97917	159.084	190.484	438.632	204.759	287.832	678.36
145	0.199412	0.23793	0.551695	0.0657738	0.0912986	0.218303		3	199.412	237.93	551.695	65.7738	91.2986	218.303		3	159.53	190.344	441.356	206.349	286.427	684.871
146	0.199056	0.237797	0.553985	0.0657232	0.090787	0.220459		3.02083	199.056	237.797	553.985	65.7232	90.787	220.459		3.02083	159.245	190.238	443.188	206.19	284.822	691.636
147	0.199238	0.237728	0.557194	0.0660815	0.090319	0.22327		3.04167	199.238	237.728	557.193	66.0815	90.319	223.27		3.04167	159.39	190.183	445.755	207.315	283.354	700.453
148	0.199494	0.237658	0.5601	0.0663476	0.0898627	0.225834		3.0625	199.494	237.658	560.1	66.3475	89.8627	225.834		3.0625	159.595	190.127	448.08	208.149	281.922	708.499
149	0.199899	0.237694	0.563142	0.0668044	0.0894245	0.228936		3.08333	199.899	237.694	563.142	66.8044	89.4245	228.936		3.08333	159.919	190.156	450.514	209.582	280.548	718.231
150	0.200308	0.237644	0.566019	0.0671518	0.0889811	0.231863		3.10417	200.308	237.644	566.019	67.1518	88.9811	231.863		3.10417	160.246	190.115	452.815	210.672	279.156	727.412
151	0.200655	0.237583	0.568807	0.0675233	0.0885436	0.234951		3.125	200.655	237.583	568.807	67.5233	88.5436	234.951		3.125	160.524	190.066	455.046	211.838	277.784	737.102
152	0.200993	0.237548	0.571507	0.0678713	0.088106	0.238054		3.14583	200.993	237.548	571.507	67.8713	88.106	238.054		3.14583	160.794	190.038	457.206	212.93	276.411	746.836
153	0.201338	0.237545	0.57415	0.0682671	0.0876829	0.24128		3.16667	201.338	237.545	574.15	68.2671	87.6829	241.28		3.16667	161.07	190.036	459.32	214.171	275.083	756.956
154	0.201649	0.237506	0.576716	0.0686357	0.0872568	0.244584		3.1875	201.649	237.506	576.716	68.6357	87.2569	244.584		3.1875	161.319	190.004	461.373	215.328	273.747	767.323
155	0.201929	0.237453	0.57919	0.0689487	0.0868343	0.247965		3.20833	201.929	237.453	579.19	68.9487	86.8343	247.965		3.20833	161.543	189.962	463.352	216.31	272.421	777.931
156	0.202264	0.237455	0.581662	0.0693571	0.0864373	0.251713		3.22917	202.264	237.455	581.662	69.3571	86.4373	251.713		3.22917	161.811	189.964	465.33	217.591	271.176	789.688
157	0.202593	0.237422	0.584078	0.0697367	0.0860535	0.255723		3.25	202.593	237.422	584.078	69.7367	86.0535	255.723		3.25	162.075	189.938	467.263	218.782	269.972	802.269
158	0.202972	0.23738	0.586463	0.0700888	0.0856768	0.259842		3.27083	202.972	237.38	586.463	70.0888	85.6768	259.842		3.27083	162.378	189.904	469.17	219.887	268.79	815.189
159	0.203379	0.23735	0.588809	0.0704692	0.0853224	0.263908		3.29167	203.379	237.35	588.809	70.4692	85.3224	263.908		3.29167	162.704	189.88	471.047	221.08	267.678	827.947
160	0.20386	0.237366	0.591194	0.0709157	0.0850334	0.267999		3.3125	203.86	237.366	591.194	70.9158	85.0334	267.999		3.3125	163.088	189.893	472.955	222.481	266.771	840.782
161	0.204488	0.237511	0.593608	0.0714354	0.084835	0.272322		3.33333	204.488	237.511	593.608	71.4354	84.835	272.322		3.33333	163.591	190.009	474.886	224.111	266.149	854.342
162	0.205162	0.237695	0.596087	0.0720249	0.0846027	0.27688		3.35417	205.162	237.695	596.087	72.0249	84.6027	276.88		3.35417	164.129	190.156	476.869	225.961	265.42	868.642
163	0.205654	0.237819	0.598378	0.0724894	0.0843174	0.28145		3.375	205.654	237.819	598.378	72.4894	84.3174	281.45		3.375	164.523	190.255	478.702	227.418	264.525	882.981
164	0.206193	0.238014	0.600677	0.0730465	0.084011	0.286521		3.39583	206.193	238.014	600.677	73.0465	84.011	286.521		3.39583	164.954	190.411	480.542	229.166	263.564	898.89
165	0.206653	0.238116	0.60273	0.0735225	0.0836382	0.291669		3.41667	206.653	238.116	602.73	73.5225	83.6382	291.669		3.41667	165.322	190.493	482.184	230.659	262.394	915.04
166	0.207049	0.238139	0.604657	0.0739474	0.0832549	0.297156		3.4375	207.049	238.139	604.657	73.9474	83.2549	297.156		3.4375	165.64	190.511	483.726	231.992	261.192	932.253
167	0.207473	0.238193	0.606446	0.0744323	0.0828954	0.302944		3.45833	207.473	238.193	606.446	74.4323	82.8954	302.944		3.45833	165.978	190.555	485.157	233.513	260.064	950.411
168	0.207867	0.238196	0.60801	0.0747426	0.082521	0.308279		3.47917	207.867	238.196	608.01	74.7426	82.521	308.279		3.47917	166.293	190.557	486.408	234.487	258.889	967.149
169	0.208444	0.238441	0.609601	0.0753137	0.0822726	0.313995		3.5	208.444	238.441	609.601	75.3137	82.2726	313.995		3.5	166.755	190.753	487.68	236.278	258.11	985.082
170	0.208998	0.238625	0.611215	0.0758411	0.0819588	0.319591		3.52083	208.998	238.625	611.215	75.8411	81.9588	319.591		3.52083	167.198	190.9	488.972	237.933	257.126	1002.64
171	0.209557	0.238751	0.6127	0.0763982	0.081634	0.325167		3.54167	209.557	238.751	612.7	76.3982	81.634	325.167		3.54167	167.646	191.001	490.16	239.681	256.107	1020.13
172	0.210056	0.238901	0.61396	0.076881	0.0812706	0.330611		3.5625	210.056	238.901	613.96	76.881	81.2706	330.611		3.5625	168.045	191.121	491.168	241.195	254.967	1037.21
173	0.210666	0.239165	0.615034	0.0774499	0.0809612	0.336218		3.58333	210.666	239.165	615.034	77.4499	80.9612	336.218		3.58333	168.533	191.332	492.027	242.98	253.996	1054.8
174	0.211266	0.239379	0.616002	0.0780491	0.080607	0.342219		3.60417	211.267	239.379	616.002	78.0491	80.607	342.219		3.60417	169.013	191.503	492.802	244.86	252.885	1073.63
175	0.21198	0.239666	0.616832	0.0785985	0.0802607	0.348696		3.625	211.98	239.666	616.832	78.5985	80.2607	348.696		3.625	169.584	191.733	493.466	246.583	251.798	1093.95
176	0.212819	0.23998	0.617605	0.0792034	0.0799374	0.355399		3.64583	212.819	239.98	617.605	79.2034	79.9374	355.399		3.64583	170.255	191.984	494.084	248.481	250.784	1114.98
177	0.213675	0.240361	0.61845	0.0798678	0.0796391	0.364246		3.66667	213.675	240.361	618.45	79.8678	79.6391	364.246		3.66667	170.94	192.289	494.76	250.566	249.848	1142.73
178	0.214458	0.240697	0.619289	0.0805123	0.0793163	0.374406		3.6875	214.458	240.697	619.289	80.5123	79.3163	374.406		3.6875	171.566	192.557	495.431	252.587	248.835	1174.61
179	0.215228	0.241055	0.620096	0.0810386	0.078999	0.38601		3.70833	215.228	241.055	620.096	81.0386	78.999	386.01		3.70833	172.182	192.844	496.077	254.239	247.84	1211.01
180	0.21576	0.241257	0.620755	0.0815488	0.0785669	0.395993		3.72917	215.761	241.257	620.755	81.5488	78.5669	395.993		3.72917	172.608	193.005	496.604	255.839	246.485	1242.33
181	0.216233	0.241448	0.621277	0.0820047	0.0781719	0.40701		3.75	216.233	241.448	621.277	82.0047	78.1719	407.01		3.75	172.987	193.158	497.021	257.27	245.245	1276.89
182	0.216705	0.241666	0.621669	0.0824882	0.0777874	0.417697		3.77083	216.705	241.666	621.669	82.4882	77.7874	417.697		3.77083	173.364	193.333	497.335	258.787	244.039	1310.42
183	0.217053	0.241739	0.621942	0.0828792	0.0773447	0.4289		3.79167	217.053	241.739	621.942	82.8792	77.3447	428.9		3.79167	173.643	193.391	497.554	260.013	242.65	1345.57
184	0.217462	0.241945	0.622184	0.0833774	0.0769646	0.44044		3.8125	217.462	241.945	622.184	83.3774	76.9646	440.44		3.8125	173.97	193.556	497.747	261.576	241.458	1381.77
185	0.21781	0.242025	0.622515	0.0837705	0.0765413	0.451495		3.83333	217.81	242.025	622.515	83.7705	76.5413	451.495		3.83333	174.248	193.62	498.012	262.81	240.129	1416.45
186	0.218125	0.242103	0.622887	0.0841227	0.0761193	0.461591		3.85417	218.125	242.103	622.887	84.1227	76.1193	461.591		3.85417	174.5	193.683	498.31	263.914	238.806	1448.13
187	0.218554	0.242249	0.623321	0.0845559	0.0757262	0.471221		3.875	218.554	242.249	623.321	84.5559	75.7262	471.221		3.875	174.843	193.799	498.657	265.274	237.572	1478.34
188	0.218878	0.242348	0.623917	0.0849465	0.0753124	0.479966		3.89583	218.878	242.349	623.917	84.9465	75.3124	479.966		3.89583	175.102	193.879	499.133	266.499	236.274	1505.78
189	0.21915	0.24244	0.624552	0.0853118	0.0748937	0.487702		3.91667	219.15	242.44	624.552	85.3118	74.8937	487.702		3.91667	175.32	193.952	499.642	267.645	234.961	1530.05
190	0.219576	0.242656	0.625056	0.0857303	0.0745221	0.49454		3.9375	219.576	242.656	625.056	85.7303	74.5221	494.54		3.9375	175.661	194.125	500.045	268.958	233.795	1551.5
191	0.21998	0.242748	0.625452	0.0861679	0.0741297	0.500689		3.95833	219.98	242.748	625.452	86.1679	74.1297	500.689		3.95833	175.984	194.198	500.361	270.331	232.564	1570.79
192	0.220221	0.242749	0.625778	0.0864883	0.0736994	0.505911		3.97917	220.221	242.749	625.778	86.4883	73.6994	505.911		3.97917	176.177	194.199	500.623	271.336	231.214	1587.17
193	0.220463	0.242788	0.625988	0.0867737	0.0732744	0.510467		4	220.463	242.788	625.988	86.7737	73.2743	510.467		4	176.371	194.23	500.791	272.231	229.88	1601.46
194	0.220664	0.242909	0.626197	0.0871015	0.0728633	0.514815		4.02083	220.664	242.909	626.197	87.1015	72.8633	514.815		4.02083	176.531	194.327	500.958	273.26	228.591	1615.1
195	0.22086	0.243046	0.626447	0.0873861	0.0724503	0.518815		4.04167	220.86	243.046	626.447	87.3861	72.4503	518.815		4.04167	176.688	194.436	501.157	274.153	227.295	1627.66
196	0.22116	0.243231	0.626691	0.0877302	0.0720834	0.522701		4.0625	221.16	243.231	626.691	87.7302	72.0834	522.701		4.0625	176.928	194.585	501.353	275.232	226.144	1639.85
197	0.221417	0.243358	0.626953	0.0881148	0.0717258	0.526348		4.08333	221.417	243.358	626.953	88.1148	71.7258	526.348		4.08333	177.134	194.687	501.562	276.439	225.022	1651.29
198	0.221569	0.243328	0.627323	0.0883272	0.071324	0.529626		4.10417	221.569	243.328	627.323	88.3272	71.324	529.626		4.10417	177.255	194.662	501.858	277.105	223.762	1661.57
199	0.221906	0.243364	0.627667	0.0886431	0.0709781	0.532834		4.125	221.906	243.364	627.667	88.6431	70.9781	532.834		4.125	177.525	194.691	502.133	278.096	222.676	1671.64
200	0.222234	0.243544	0.628056	0.0890009	0.070647	0.535898		4.14583	222.234	243.544	628.056	89.0009	70.647	535.898		4.14583	177.787	194.836	502.445	279.218	221.638	1681.25
201	0.222479	0.243653	0.628488	0.0893517	0.0702851	0.539211		4.16667	222.479	243.653	628.488	89.3517	70.2851	539.211		4.16667	177.984	194.922	502.79	280.319	220.502	1691.64
202	0.222725	0.243665	0.628959	0.0895867	0.0698794	0.542405		4.1875	222.725	243.665	628.959	89.5867	69.8794	542.405		4.1875	178.18	194.932	503.167	281.056	219.229	1701.66
203	0.222907	0.243729	0.629306	0.0898161	0.0694896	0.545501		4.20833	222.907	243.729	629.306	89.8161	69.4896	545.501		4.20833	178.325	194.984	503.445	281.776	218.006	1711.38
204	0.223075	0.243859	0.629655	0.0900659	0.06912	0.54835		4.22917	223.075	243.859	629.655	90.0659	69.12	548.35		4.22917	178.46	195.087	503.724	282.56	216.847	1720.31
205	0.22326	0.244003	0.629967	0.0903347	0.0687681	0.551314		4.25	223.26	244.003	629.967	90.3347	68.7681	551.313		4.25	178.608	195.203	503.974	283.403	215.743	1729.61
206	0.22349	0.244133	0.630268	0.0906081	0.0684463	0.553918		4.27083	223.49	244.133	630.268	90.6081	68.4463	553.918		4.27083	178.792	195.307	504.215	284.261	214.733	1737.78
207	0.223683	0.244196	0.630569	0.0908618	0.0681217	0.556056		4.29167	223.683	244.196	630.569	90.8618	68.1217	556.056		4.29167	178.946	195.357	504.455	285.057	213.715	1744.49
208	0.223873	0.244293	0.630819	0.0911236	0.0678151	0.557862		4.3125	223.873	244.293	630.819	91.1236	67.8151	557.862		4.3125	179.098	195.435	504.656	285.878	212.753	1750.16
209	0.224073	0.24439	0.631079	0.0913734	0.0675015	0.559597		4.33333	224.073	244.39	631.079	91.3734	67.5015	559.597		4.33333	179.259	195.512	504.863	286.662	211.77	1755.6
210	0.224283	0.244473	0.63122	0.0916427	0.0671733	0.560818		4.35417	224.283	244.473	631.22	91.6427	67.1733	560.818		4.35417	179.426	195.579	504.976	287.507	210.74	1759.43
211	0.224518	0.244572	0.631497	0.0918532	0.0668262	0.56159		4.375	224.518	244.572	631.497	91.8533	66.8262	561.59		4.375	179.614	195.658	505.198	288.167	209.651	1761.85
212	0.224729	0.244649	0.631748	0.0920584	0.0664928	0.562165		4.39583	224.729	244.649	631.748	92.0584	66.4928	562.165		4.39583	179.783	195.719	505.398	288.811	208.605	1763.65
213	0.224917	0.244768	0.632039	0.0922592	0.0661608	0.563043		4.41667	224.917	244.768	632.039	92.2592	66.1608	563.043		4.41667	179.934	195.815	505.632	289.441	207.563	1766.41
214	0.225125	0.244917	0.63245	0.0924498	0.065832	0.563725		4.4375	225.125	244.917	632.45	92.4498	65.832	563.726		4.4375	180.1	195.933	505.96	290.038	206.532	1768.55
215	0.225372	0.245058	0.632898	0.0926483	0.0655112	0.563994		4.45833	225.372	245.058	632.898	92.6483	65.5112	563.994		4.45833	180.298	196.046	506.319	290.661	205.525	1769.39
216	0.22562	0.245222	0.633346	0.0928454	0.0652008	0.564234		4.47917	225.62	245.222	633.346	92.8454	65.2008	564.234		4.47917	180.496	196.178	506.677	291.28	204.551	1770.14
217	0.225776	0.24534	0.633634	0.0930303	0.0649414	0.564598		4.5	225.776	245.34	633.634	93.0303	64.9414	564.598		4.5	180.621	196.272	506.907	291.86	203.738	1771.29
218	0.225908	0.245469	0.633944	0.0931966	0.0646421	0.564892		4.52083	225.908	245.469	633.944	93.1966	64.6421	564.892		4.52083	180.727	196.375	507.156	292.381	202.799	1772.21
219	0.226114	0.245688	0.63415	0.0935332	0.0645348	0.565108		4.54167	226.114	245.688	634.15	93.5332	64.5348	565.108		4.54167	180.891	196.55	507.32	293.437	202.462	1772.89
220	0.226422	0.245883	0.634884	0.0937318	0.0642603	0.565197		4.5625	226.422	245.883	634.884	93.7318	64.2603	565.197		4.5625	181.138	196.706	507.907	294.061	201.601	1773.17
221	0.226748	0.246173	0.634845	0.0939654	0.0639942	0.565849		4.58333	226.748	246.173	634.845	93.9654	63.9942	565.849		4.58333	181.398	196.939	507.876	294.794	200.766	1775.21
222	0.227084	0.246396	0.634793	0.0942038	0.0637113	0.564825		4.60417	227.084	246.396	634.793	94.2038	63.7113	564.825		4.60417	181.667	197.117	507.834	295.541	199.879	1772
223	0.227365	0.246574	0.63481	0.0944058	0.0634157	0.564562		4.625	227.365	246.574	634.81	94.4058	63.4157	564.562		4.625	181.892	197.259	507.848	296.175	198.951	1771.17
224	0.227587	0.246737	0.634862	0.0945819	0.0631302	0.564458		4.64583	227.587	246.737	634.862	94.5819	63.1302	564.458		4.64583	182.069	197.39	507.889	296.728	198.056	1770.85
225	0.227806	0.246948	0.634981	0.0948017	0.0628565	0.564438		4.66667	227.806	246.948	634.981	94.8017	62.8565	564.438		4.66667	182.245	197.558	507.985	297.417	197.197	1770.79
226	0.228068	0.24712	0.635222	0.0948802	0.0625613	0.564366		4.6875	228.068	247.12	635.222	94.8802	62.5613	564.366		4.6875	182.455	197.696	508.177	297.663	196.271	1770.56
227	0.2283	0.247293	0.635387	0.0949669	0.0622736	0.564089		4.70833	228.3	247.293	635.388	94.9669	62.2736	564.089		4.70833	182.64	197.834	508.31	297.935	195.368	1769.69
228	0.228442	0.247436	0.635689	0.0950116	0.0619864	0.563818		4.72917	228.442	247.436	635.689	95.0115	61.9864	563.818		4.72917	182.753	197.949	508.551	298.075	194.467	1768.84
229	0.228587	0.24757	0.635886	0.0950709	0.0616934	0.563516		4.75	228.587	247.57	635.886	95.0709	61.6934	563.516		4.75	182.87	198.056	508.709	298.262	193.548	1767.89
230	0.228821	0.247789	0.636294	0.0951316	0.0614094	0.563241		4.77083	228.821	247.789	636.294	95.1316	61.4094	563.241		4.77083	183.057	198.231	509.035	298.452	192.657	1767.03
231	0.229103	0.24798	0.636746	0.0951963	0.0611083	0.562975		4.79167	229.103	247.98	636.746	95.1963	61.1083	562.975		4.79167	183.282	198.384	509.397	298.655	191.712	1766.2
232	0.229273	0.248091	0.637175	0.0952479	0.0607995	0.562751		4.8125	229.273	248.091	637.175	95.2479	60.7995	562.751		4.8125	183.419	198.473	509.74	298.817	190.744	1765.49
233	0.229413	0.248197	0.637432	0.0952639	0.0605005	0.562556		4.83333	229.413	248.197	637.432	95.2639	60.5005	562.556		4.83333	183.531	198.558	509.946	298.867	189.806	1764.88
234	0.229567	0.248342	0.637533	0.0952795	0.0602182	0.562486		4.85417	229.567	248.342	637.533	95.2795	60.2182	562.486		4.85417	183.654	198.674	510.026	298.916	188.92	1764.66
235	0.229713	0.248509	0.637575	0.095329	0.0599378	0.562238		4.875	229.713	248.51	637.575	95.329	59.9378	562.238		4.875	183.771	198.808	510.06	299.072	188.04	1763.88
236	0.229999	0.248777	0.637641	0.0954378	0.0596913	0.562214		4.89583	229.999	248.777	637.641	95.4378	59.6913	562.214		4.89583	183.999	199.021	510.113	299.413	187.267	1763.81
237	0.230219	0.248901	0.637603	0.0955223	0.0594646	0.562501		4.91667	230.219	248.901	637.603	95.5223	59.4646	562.501		4.91667	184.175	199.121	510.082	299.678	186.556	1764.71
238	0.230319	0.249124	0.637937	0.095468	0.059265	0.562899		4.9375	230.319	249.124	637.937	95.468	59.265	562.899		4.9375	184.255	199.299	510.35	299.508	185.929	1765.96
239	0.230705	0.249491	0.63799	0.0955903	0.059082	0.562504		4.95833	230.705	249.491	637.99	95.5903	59.082	562.504		4.95833	184.564	199.593	510.392	299.891	185.355	1764.72
240	0.231139	0.249937	0.638106	0.0956328	0.0588603	0.562031		4.97917	231.139	249.937	638.106	95.6328	58.8603	562.031		4.97917	184.911	199.95	510.484	300.024	184.66	1763.23
241	0.231256	0.249935	0.638078	0.095585	0.0585355	0.561541		5	231.256	249.935	638.078	95.585	58.5355	561.541		5	185.005	199.948	510.463	299.875	183.641	1761.7
242	0.231482	0.250073	0.638196	0.0955389	0.0582465	0.561287		5.02083	231.482	250.073	638.196	95.5389	58.2465	561.287		5.02083	185.185	200.058	510.556	299.73	182.734	1760.9
243	0.23149	0.249928	0.638371	0.0955135	0.0579705	0.56121		5.04167	231.49	249.928	638.371	95.5135	57.9705	561.21		5.04167	185.192	199.942	510.697	299.65	181.868	1760.66
244	0.231849	0.250234	0.638652	0.0956444	0.0577805	0.561504		5.0625	231.849	250.234	638.652	95.6444	57.7805	561.504		5.0625	185.479	200.187	510.921	300.061	181.272	1761.58
245	0.232256	0.250556	0.638679	0.0957997	0.0575407	0.561482		5.08333	232.256	250.556	638.679	95.7997	57.5407	561.482		5.08333	185.805	200.445	510.943	300.548	180.52	1761.51
246	0.232714	0.25094	0.639152	0.095894	0.0573027	0.561138		5.10417	232.714	250.94	639.152	95.894	57.3027	561.138		5.10417	186.171	200.752	511.322	300.844	179.773	1760.43
247	0.233016	0.251266	0.639581	0.0959699	0.0570615	0.560657		5.125	233.016	251.266	639.581	95.9699	57.0615	560.657		5.125	186.413	201.013	511.665	301.082	179.017	1758.92
248	0.233301	0.251332	0.639985	0.0960384	0.0567707	0.560224		5.14583	233.301	251.332	639.985	96.0384	56.7707	560.224		5.14583	186.64	201.066	511.988	301.297	178.104	1757.57
249	0.233562	0.251391	0.640089	0.0960591	0.0564695	0.560224		5.16667	233.562	251.391	640.089	96.0591	56.4695	560.224		5.16667	186.849	201.113	512.072	301.362	177.159	1757.57
250	0.233804	0.251429	0.639948	0.0960565	0.056181	0.560327		5.1875	233.804	251.429	639.947	96.0565	56.181	560.327		5.1875	187.043	201.143	511.958	301.354	176.254	1757.89
251	0.234033	0.251544	0.640004	0.096014	0.0559245	0.560249		5.20833	234.033	251.544	640.004	96.014	55.9245	560.249		5.20833	187.227	201.236	512.003	301.22	175.449	1757.64
252	0.234223	0.251677	0.640121	0.0959789	0.0556689	0.559994		5.22917	234.223	251.677	640.121	95.9789	55.6689	559.994		5.22917	187.379	201.342	512.097	301.11	174.648	1756.85
253	0.234471	0.2518	0.640132	0.095969	0.0554154	0.559766		5.25	234.471	251.8	640.132	95.969	55.4154	559.766		5.25	187.577	201.44	512.105	301.079	173.852	1756.13
254	0.234686	0.2519	0.639998	0.0959823	0.0551604	0.55956		5.27083	234.686	251.9	639.998	95.9823	55.1604	559.56		5.27083	187.749	201.52	511.998	301.121	173.052	1755.48
255	0.234935	0.251988	0.639851	0.0959974	0.0549133	0.559231		5.29167	234.935	251.988	639.851	95.9974	54.9134	559.231		5.29167	187.948	201.59	511.881	301.168	172.277	1754.45
256	0.235219	0.252089	0.639834	0.0959991	0.0546732	0.558917		5.3125	235.219	252.089	639.834	95.9991	54.6732	558.917		5.3125	188.176	201.671	511.867	301.174	171.524	1753.46
257	0.235513	0.252187	0.639962	0.0960189	0.0544181	0.558558		5.33333	235.513	252.187	639.962	96.0189	54.4181	558.558		5.33333	188.41	201.749	511.969	301.236	170.723	1752.34
258	0.235777	0.252249	0.640145	0.0959591	0.0541369	0.558411		5.35417	235.777	252.249	640.145	95.9591	54.1369	558.411		5.35417	188.622	201.799	512.116	301.048	169.841	1751.88
259	0.236104	0.252372	0.640245	0.0959403	0.053877	0.558223		5.375	236.104	252.372	640.245	95.9403	53.877	558.223		5.375	188.883	201.898	512.196	300.989	169.026	1751.29
260	0.236367	0.252357	0.640452	0.0958647	0.0536025	0.557907		5.39583	236.367	252.357	640.452	95.8647	53.6025	557.907		5.39583	189.094	201.886	512.362	300.752	168.165	1750.3
261	0.236691	0.252418	0.640903	0.0958559	0.0533518	0.557562		5.41667	236.691	252.418	640.903	95.8559	53.3518	557.562		5.41667	189.353	201.935	512.723	300.724	167.378	1749.21
262	0.237071	0.252504	0.64132	0.0959195	0.0531151	0.557281		5.4375	237.071	252.504	641.32	95.9195	53.1151	557.281		5.4375	189.657	202.003	513.056	300.924	166.636	1748.33
263	0.237504	0.252584	0.641373	0.0959564	0.0528796	0.557234		5.45833	237.504	252.584	641.373	95.9564	52.8796	557.234		5.45833	190.004	202.067	513.098	301.04	165.897	1748.19
264	0.237877	0.252644	0.641426	0.0959022	0.0526395	0.55717		5.47917	237.877	252.644	641.426	95.9022	52.6395	557.17		5.47917	190.301	202.116	513.141	300.87	165.144	1747.98
265	0.238225	0.252668	0.641483	0.0958123	0.0524176	0.55703		5.5	238.225	252.668	641.483	95.8123	52.4176	557.03		5.5	190.58	202.135	513.187	300.587	164.447	1747.54
266	0.238568	0.252742	0.64149	0.0957803	0.0522326	0.556708		5.52083	238.568	252.742	641.49	95.7803	52.2326	556.708		5.52083	190.855	202.193	513.192	300.487	163.867	1746.54
267								5.54167								5.54167
268	0.290814	0.309679	0.630181	0.151148	0.178188	0.550928		5.5625	290.814	309.679	630.181	151.148	178.188	550.928		5.5625	232.652	247.743	504.145	474.189	559.022	1728.4
269	0.274673	0.303826	0.633866	0.134445	0.173156	0.554041		5.58333	274.673	303.826	633.866	134.445	173.156	554.041		5.58333	219.738	243.061	507.093	421.789	543.234	1738.17
270	0.271748	0.30403	0.64029	0.132416	0.171992	0.55659		5.60417	271.748	304.03	640.29	132.416	171.992	556.59		5.60417	217.398	243.224	512.232	415.422	539.583	1746.16
271	0.27137	0.304624	0.643954	0.131657	0.17139	0.558276		5.625	271.37	304.624	643.954	131.657	171.389	558.276		5.625	217.096	243.699	515.163	413.041	537.693	1751.46
272	0.271721	0.304936	0.644771	0.131259	0.170768	0.558797		5.64583	271.721	304.937	644.771	131.258	170.768	558.797		5.64583	217.377	243.949	515.817	411.791	535.742	1753.09
273	0.27188	0.305048	0.644898	0.131219	0.170098	0.559082		5.66667	271.88	305.048	644.898	131.219	170.098	559.082		5.66667	217.504	244.039	515.919	411.667	533.641	1753.98
274	0.271986	0.304979	0.644551	0.130652	0.169218	0.55903		5.6875	271.986	304.979	644.551	130.652	169.218	559.03		5.6875	217.589	243.983	515.64	409.889	530.879	1753.82
275	0.271763	0.304619	0.643963	0.129896	0.168372	0.558894		5.70833	271.763	304.619	643.963	129.896	168.372	558.894		5.70833	217.41	243.695	515.17	407.516	528.225	1753.39
276	0.272276	0.304052	0.643479	0.129146	0.167588	0.558873		5.72917	272.276	304.052	643.479	129.146	167.588	558.873		5.72917	217.821	243.242	514.783	405.163	525.766	1753.33
277	0.273305	0.303636	0.643431	0.128733	0.166754	0.55868		5.75	273.305	303.636	643.431	128.733	166.754	558.68		5.75	218.644	242.909	514.745	403.868	523.151	1752.72
278	0.274155	0.303182	0.643605	0.128631	0.165718	0.558358		5.77083	274.155	303.182	643.605	128.631	165.718	558.358		5.77083	219.324	242.545	514.884	403.548	519.9	1751.71
279	0.275046	0.302876	0.643938	0.128634	0.164677	0.557861		5.79167	275.046	302.876	643.938	128.634	164.677	557.861		5.79167	220.037	242.301	515.151	403.556	516.633	1750.15
280	0.275611	0.302264	0.643913	0.128329	0.163595	0.55749		5.8125	275.611	302.264	643.913	128.329	163.595	557.49		5.8125	220.489	241.811	515.13	402.602	513.24	1748.99
281	0.276458	0.301481	0.643953	0.12802	0.16263	0.557272		5.83333	276.458	301.481	643.953	128.02	162.63	557.272		5.83333	221.166	241.185	515.162	401.631	510.211	1748.3
282	0.277105	0.301016	0.643926	0.127765	0.161602	0.556992		5.85417	277.105	301.016	643.926	127.765	161.602	556.992		5.85417	221.684	240.812	515.141	400.83	506.985	1747.43
283	0.277706	0.300736	0.644136	0.127511	0.160576	0.556476		5.875	277.706	300.736	644.136	127.511	160.576	556.476		5.875	222.165	240.589	515.309	400.036	503.769	1745.81
284	0.278321	0.300537	0.644183	0.127407	0.159664	0.556162		5.89583	278.321	300.537	644.183	127.407	159.664	556.162		5.89583	222.657	240.43	515.346	399.707	500.906	1744.82
285	0.278795	0.300099	0.643781	0.126959	0.15868	0.556041		5.91667	278.795	300.099	643.781	126.959	158.68	556.041		5.91667	223.036	240.079	515.025	398.303	497.82	1744.44
286	0.279156	0.299381	0.643551	0.126475	0.157807	0.555953		5.9375	279.156	299.381	643.551	126.475	157.807	555.953		5.9375	223.324	239.505	514.841	396.784	495.081	1744.17
287	0.279557	0.298673	0.643596	0.126055	0.15693	0.555442		5.95833	279.557	298.673	643.596	126.055	156.93	555.442		5.95833	223.645	238.938	514.877	395.468	492.329	1742.56
288	0.279995	0.298092	0.643637	0.125689	0.156155	0.554979		5.97917	279.995	298.092	643.637	125.689	156.155	554.979		5.97917	223.996	238.474	514.91	394.318	489.897	1741.11
289	0.280488	0.297667	0.643705	0.125611	0.155435	0.55484		6	280.488	297.667	643.705	125.611	155.435	554.84		6	224.39	238.134	514.964	394.075	487.64	1740.67
290	0.28088	0.297251	0.64371	0.125458	0.154669	0.554724		6.02083	280.88	297.251	643.71	125.458	154.669	554.724		6.02083	224.704	237.801	514.968	393.592	485.236	1740.31
291	0.281152	0.296644	0.643491	0.125134	0.153844	0.554415		6.04167	281.152	296.644	643.491	125.134	153.844	554.415		6.04167	224.922	237.315	514.793	392.578	482.649	1739.34
292	0.281329	0.296041	0.643213	0.124796	0.153061	0.553983		6.0625	281.329	296.041	643.213	124.796	153.061	553.983		6.0625	225.064	236.833	514.571	391.515	480.191	1737.98
293	0.281894	0.295644	0.643294	0.12443	0.152399	0.553834		6.08333	281.894	295.644	643.294	124.43	152.399	553.834		6.08333	225.515	236.515	514.635	390.37	478.116	1737.52
294	0.282272	0.295128	0.643416	0.124157	0.151682	0.55384		6.10417	282.272	295.128	643.416	124.157	151.682	553.84		6.10417	225.818	236.102	514.733	389.512	475.864	1737.54
295	0.282739	0.294774	0.643442	0.123891	0.150924	0.553586		6.125	282.739	294.774	643.442	123.891	150.924	553.586		6.125	226.191	235.819	514.753	388.678	473.488	1736.74
296	0.28331	0.294398	0.643421	0.123606	0.150217	0.553228		6.14583	283.31	294.398	643.421	123.606	150.217	553.228		6.14583	226.648	235.518	514.737	387.784	471.27	1735.62
297	0.283854	0.294014	0.64326	0.123347	0.149474	0.552745		6.16667	283.854	294.014	643.26	123.347	149.474	552.745		6.16667	227.083	235.211	514.608	386.971	468.936	1734.1
298	0.284315	0.293545	0.643059	0.123193	0.148809	0.552613		6.1875	284.315	293.545	643.059	123.193	148.809	552.613		6.1875	227.452	234.836	514.447	386.488	466.851	1733.69
299	0.284717	0.293035	0.64325	0.123013	0.148203	0.552537		6.20833	284.717	293.035	643.25	123.013	148.203	552.537		6.20833	227.774	234.428	514.6	385.923	464.952	1733.45
300	0.285011	0.292364	0.643122	0.122736	0.147603	0.5523		6.22917	285.011	292.364	643.122	122.736	147.603	552.3		6.22917	228.009	233.891	514.498	385.053	463.068	1732.71
301	0.285468	0.291973	0.642994	0.122494	0.146988	0.55198		6.25	285.468	291.973	642.994	122.494	146.988	551.98		6.25	228.374	233.579	514.395	384.294	461.138	1731.7
302	0.286172	0.291801	0.642975	0.122291	0.14643	0.551815		6.27083	286.172	291.801	642.975	122.291	146.43	551.815		6.27083	228.937	233.441	514.38	383.658	459.389	1731.18
303	0.28684	0.291587	0.643168	0.122195	0.145901	0.551699		6.29167	286.84	291.587	643.168	122.195	145.901	551.699		6.29167	229.472	233.27	514.534	383.356	457.728	1730.82
304	0.287474	0.291326	0.643259	0.122216	0.145399	0.551427		6.3125	287.474	291.326	643.26	122.216	145.399	551.427		6.3125	229.979	233.06	514.608	383.423	456.154	1729.97
305	0.287976	0.290949	0.643053	0.122043	0.144898	0.551102		6.33333	287.976	290.949	643.053	122.043	144.898	551.102		6.33333	230.381	232.759	514.442	382.881	454.583	1728.95
306	0.288636	0.290474	0.642987	0.121868	0.144385	0.550874		6.35417	288.636	290.474	642.987	121.868	144.385	550.874		6.35417	230.909	232.38	514.389	382.331	452.972	1728.23
307	0.28908	0.29009	0.643058	0.12165	0.143819	0.55058		6.375	289.08	290.09	643.058	121.65	143.819	550.58		6.375	231.264	232.072	514.446	381.647	451.197	1727.31
308	0.289494	0.289979	0.643154	0.121448	0.143239	0.550231		6.39583	289.494	289.979	643.154	121.448	143.239	550.231		6.39583	231.595	231.983	514.523	381.014	449.376	1726.22
309	0.290021	0.289691	0.642892	0.121352	0.142694	0.549844		6.41667	290.021	289.691	642.892	121.352	142.694	549.844		6.41667	232.016	231.753	514.314	380.713	447.669	1725
310	0.290687	0.289555	0.642652	0.121188	0.142271	0.54955		6.4375	290.687	289.555	642.652	121.188	142.271	549.55		6.4375	232.549	231.644	514.122	380.196	446.34	1724.08
311	0.291015	0.289015	0.64243	0.12095	0.141807	0.549315		6.45833	291.015	289.015	642.43	120.95	141.807	549.315		6.45833	232.812	231.212	513.944	379.451	444.884	1723.34
312	0.291289	0.28811	0.642634	0.120602	0.141216	0.548836		6.47917	291.289	288.11	642.634	120.602	141.216	548.836		6.47917	233.031	230.488	514.107	378.36	443.032	1721.84
313	0.292789	0.2886	0.643118	0.120614	0.140902	0.549041		6.5	292.789	288.6	643.118	120.614	140.902	549.041		6.5	234.231	230.88	514.495	378.398	442.044	1722.48
314	0.293498	0.288798	0.642876	0.120712	0.140609	0.549226		6.52083	293.498	288.798	642.875	120.712	140.609	549.226		6.52083	234.798	231.039	514.3	378.705	441.127	1723.06
315	0.294064	0.2888	0.6426	0.120685	0.140304	0.549108		6.54167	294.064	288.8	642.6	120.685	140.304	549.108		6.54167	235.251	231.04	514.08	378.62	440.168	1722.69
316	0.294587	0.288553	0.642428	0.120584	0.13994	0.548748		6.5625	294.587	288.553	642.428	120.584	139.94	548.748		6.5625	235.67	230.842	513.943	378.301	439.027	1721.56
317	0.294905	0.287994	0.642385	0.120455	0.13951	0.548201		6.58333	294.905	287.994	642.385	120.455	139.51	548.201		6.58333	235.924	230.395	513.908	377.899	437.68	1719.85
318	0.295344	0.287633	0.642339	0.120398	0.13906	0.547678		6.60417	295.344	287.632	642.339	120.398	139.06	547.678		6.60417	236.275	230.106	513.871	377.718	436.265	1718.2
319	0.295656	0.287134	0.64219	0.120207	0.138523	0.547279		6.625	295.656	287.134	642.19	120.207	138.523	547.279		6.625	236.525	229.707	513.752	377.122	434.582	1716.95
320	0.296492	0.287045	0.642079	0.120086	0.138074	0.546875		6.64583	296.492	287.045	642.079	120.086	138.074	546.875		6.64583	237.193	229.636	513.664	376.74	433.173	1715.69
321	0.297189	0.286911	0.641972	0.120046	0.137687	0.546631		6.66667	297.189	286.911	641.972	120.046	137.687	546.631		6.66667	237.751	229.529	513.578	376.614	431.96	1714.92
322	0.297859	0.286834	0.641884	0.120029	0.137352	0.546432		6.6875	297.859	286.834	641.884	120.029	137.352	546.432		6.6875	238.287	229.467	513.508	376.563	430.909	1714.3
323	0.298217	0.286377	0.641717	0.119939	0.136954	0.546237		6.70833	298.217	286.377	641.717	119.939	136.954	546.237		6.70833	238.573	229.102	513.374	376.279	429.661	1713.68
324	0.299131	0.286374	0.641576	0.119849	0.136664	0.545898		6.72917	299.131	286.374	641.576	119.849	136.664	545.898		6.72917	239.304	229.1	513.26	375.998	428.751	1712.62
325	0.299727	0.286414	0.641563	0.119874	0.136375	0.545684		6.75	299.727	286.414	641.563	119.874	136.375	545.684		6.75	239.782	229.131	513.25	376.076	427.843	1711.95
326	0.300345	0.28649	0.641609	0.119908	0.136036	0.545477		6.77083	300.345	286.49	641.609	119.908	136.036	545.477		6.77083	240.276	229.192	513.287	376.181	426.778	1711.3
327	0.301169	0.28647	0.641545	0.11989	0.135711	0.545257		6.79167	301.169	286.47	641.545	119.891	135.711	545.257		6.79167	240.935	229.176	513.236	376.127	425.761	1710.61
328	0.301948	0.286425	0.641506	0.119835	0.135386	0.545062		6.8125	301.948	286.425	641.506	119.835	135.386	545.062		6.8125	241.559	229.14	513.205	375.954	424.74	1710
329	0.302401	0.286266	0.641621	0.119818	0.135055	0.544825		6.83333	302.401	286.266	641.621	119.818	135.055	544.825		6.83333	241.921	229.013	513.296	375.898	423.701	1709.26
330	0.302146	0.28543	0.641513	0.119594	0.1346	0.544445		6.85417	302.147	285.43	641.513	119.594	134.6	544.445		6.85417	241.717	228.344	513.211	375.196	422.275	1708.06
331	0.302923	0.285715	0.641705	0.119538	0.134221	0.54422		6.875	302.923	285.715	641.705	119.538	134.221	544.22		6.875	242.338	228.572	513.364	375.02	421.084	1707.36
332	0.303847	0.28588	0.641625	0.119514	0.133981	0.544253		6.89583	303.847	285.88	641.625	119.514	133.981	544.253		6.89583	243.078	228.704	513.3	374.947	420.332	1707.46
333	0.304751	0.286229	0.64167	0.119566	0.133714	0.544014		6.91667	304.751	286.229	641.67	119.566	133.714	544.014		6.91667	243.801	228.984	513.336	375.11	419.494	1706.71
334	0.305593	0.286249	0.641508	0.119605	0.133396	0.543661		6.9375	305.593	286.249	641.508	119.605	133.396	543.661		6.9375	244.475	228.999	513.206	375.231	418.496	1705.6
335	0.306293	0.286097	0.641324	0.119647	0.133107	0.543296		6.95833	306.293	286.097	641.324	119.647	133.107	543.296		6.95833	245.034	228.877	513.06	375.362	417.591	1704.46
336	0.306866	0.286028	0.64117	0.119679	0.132861	0.542977		6.97917	306.866	286.028	641.17	119.679	132.861	542.977		6.97917	245.493	228.822	512.936	375.464	416.819	1703.46
337	0.306403	0.285019	0.640765	0.119447	0.132213	0.542563		7	306.403	285.019	640.765	119.447	132.213	542.563		7	245.123	228.015	512.612	374.737	414.785	1702.16
338	0.307221	0.285525	0.641656	0.119444	0.132008	0.542136		7.02083	307.221	285.524	641.656	119.444	132.008	542.136		7.02083	245.777	228.42	513.325	374.727	414.141	1700.82
339	0.308059	0.285848	0.64181	0.119939	0.131837	0.542368		7.04167	308.059	285.848	641.81	119.939	131.837	542.368		7.04167	246.447	228.678	513.448	376.279	413.606	1701.55
340	0.308331	0.285868	0.641583	0.120207	0.131549	0.542286		7.0625	308.331	285.868	641.583	120.207	131.549	542.286		7.0625	246.665	228.695	513.266	377.121	412.702	1701.29
341	0.309079	0.286095	0.641493	0.120266	0.131321	0.54202		7.08333	309.079	286.095	641.493	120.266	131.321	542.02		7.08333	247.263	228.876	513.194	377.304	411.988	1700.45
342	0.309959	0.2861	0.641552	0.120317	0.131152	0.541845		7.10417	309.959	286.1	641.552	120.317	131.152	541.845		7.10417	247.968	228.88	513.242	377.465	411.458	1699.91
343	0.31083	0.286222	0.641809	0.120393	0.130975	0.541762		7.125	310.83	286.222	641.809	120.393	130.975	541.762		7.125	248.664	228.977	513.447	377.704	410.904	1699.64
344	0.31138	0.286475	0.642064	0.120436	0.13081	0.541681		7.14583	311.38	286.475	642.064	120.436	130.81	541.681		7.14583	249.104	229.18	513.651	377.839	410.384	1699.39
345	0.312065	0.286718	0.641886	0.120465	0.130615	0.541345		7.16667	312.065	286.718	641.886	120.465	130.615	541.345		7.16667	249.652	229.375	513.508	377.928	409.774	1698.34
346	0.312851	0.286938	0.64149	0.120474	0.130389	0.540853		7.1875	312.851	286.938	641.49	120.474	130.389	540.853		7.1875	250.28	229.551	513.192	377.957	409.065	1696.79
347	0.313492	0.287032	0.641285	0.120477	0.130139	0.540562		7.20833	313.492	287.032	641.284	120.477	130.139	540.562		7.20833	250.794	229.625	513.028	377.967	408.279	1695.88
348	0.314168	0.286956	0.641261	0.120487	0.129879	0.540662		7.22917	314.168	286.956	641.261	120.487	129.879	540.662		7.22917	251.334	229.565	513.009	377.999	407.464	1696.2
349	0.315023	0.286888	0.641471	0.120495	0.129661	0.540481		7.25	315.023	286.888	641.471	120.495	129.661	540.481		7.25	252.018	229.511	513.177	378.024	406.778	1695.63
350	0.315756	0.287035	0.641593	0.120481	0.12948	0.540073		7.27083	315.756	287.035	641.593	120.481	129.48	540.073		7.27083	252.605	229.628	513.275	377.978	406.211	1694.35
351	0.316647	0.287249	0.641329	0.120467	0.129327	0.539602		7.29167	316.647	287.25	641.329	120.467	129.327	539.602		7.29167	253.318	229.8	513.063	377.937	405.731	1692.87
352	0.317134	0.287573	0.641157	0.120454	0.129089	0.539242		7.3125	317.134	287.573	641.157	120.454	129.089	539.242		7.3125	253.707	230.059	512.926	377.894	404.986	1691.74
353	0.317596	0.28772	0.641102	0.120402	0.128872	0.538918		7.33333	317.596	287.72	641.102	120.402	128.872	538.918		7.33333	254.077	230.176	512.881	377.731	404.306	1690.72
354	0.31833	0.287505	0.641294	0.120419	0.128674	0.538552		7.35417	318.33	287.505	641.294	120.419	128.674	538.552		7.35417	254.664	230.004	513.036	377.784	403.682	1689.57
355	0.318851	0.287255	0.641553	0.120496	0.12847	0.538374		7.375	318.851	287.255	641.553	120.496	128.47	538.375		7.375	255.081	229.804	513.242	378.027	403.044	1689.02
356	0.319637	0.28738	0.641586	0.120534	0.12826	0.538228		7.39583	319.637	287.38	641.586	120.534	128.26	538.228		7.39583	255.71	229.904	513.269	378.146	402.386	1688.56
357	0.320389	0.287531	0.641454	0.120553	0.128076	0.537933		7.41667	320.389	287.531	641.454	120.553	128.076	537.933		7.41667	256.311	230.025	513.163	378.206	401.806	1687.63
358	0.320929	0.287632	0.641314	0.120555	0.127827	0.537599		7.4375	320.929	287.632	641.314	120.555	127.827	537.599		7.4375	256.743	230.105	513.051	378.212	401.025	1686.59
359	0.321333	0.287905	0.641011	0.120494	0.127533	0.537367		7.45833	321.333	287.904	641.011	120.493	127.533	537.367		7.45833	257.066	230.324	512.809	378.019	400.105	1685.86
360	0.322047	0.287766	0.641016	0.120518	0.127354	0.537126		7.47917	322.047	287.766	641.016	120.518	127.354	537.126		7.47917	257.637	230.213	512.812	378.095	399.54	1685.1
361	0.323211	0.288121	0.641321	0.12068	0.127369	0.537003		7.5	323.211	288.121	641.321	120.68	127.369	537.003		7.5	258.569	230.497	513.057	378.605	399.59	1684.71
362	0.323739	0.28829	0.641271	0.12062	0.127202	0.536613		7.52083	323.739	288.29	641.271	120.62	127.202	536.613		7.52083	258.991	230.632	513.017	378.416	399.066	1683.49
363	0.32491	0.289025	0.641145	0.120635	0.127102	0.536667		7.54167	324.91	289.025	641.145	120.635	127.102	536.667		7.54167	259.928	231.22	512.916	378.464	398.752	1683.66
364	0.325682	0.289392	0.640965	0.120672	0.126904	0.536745		7.5625	325.682	289.392	640.965	120.672	126.904	536.745		7.5625	260.545	231.513	512.772	378.579	398.131	1683.91
365	0.326498	0.289753	0.640762	0.120639	0.126686	0.536583		7.58333	326.498	289.753	640.762	120.639	126.686	536.583		7.58333	261.199	231.802	512.61	378.477	397.447	1683.4
366	0.327385	0.289537	0.640662	0.1206	0.126455	0.536091		7.60417	327.385	289.537	640.662	120.6	126.455	536.091		7.60417	261.908	231.63	512.53	378.354	396.721	1681.85
367	0.328109	0.289308	0.64071	0.120622	0.12626	0.535797		7.625	328.109	289.308	640.71	120.622	126.26	535.797		7.625	262.487	231.447	512.568	378.422	396.111	1680.93
368	0.328908	0.289338	0.640755	0.1207	0.126139	0.53577		7.64583	328.908	289.338	640.755	120.7	126.139	535.769		7.64583	263.126	231.471	512.604	378.666	395.729	1680.85
369	0.329744	0.28952	0.640687	0.12083	0.125995	0.535793		7.66667	329.744	289.52	640.688	120.83	125.995	535.793		7.66667	263.795	231.616	512.55	379.074	395.279	1680.92
370	0.330783	0.289919	0.640636	0.120907	0.125842	0.535625		7.6875	330.783	289.919	640.635	120.907	125.842	535.625		7.6875	264.627	231.935	512.508	379.316	394.799	1680.39
371	0.331687	0.290329	0.640541	0.120938	0.125649	0.535338		7.70833	331.687	290.329	640.541	120.938	125.649	535.338		7.70833	265.349	232.263	512.433	379.414	394.193	1679.49
372	0.332552	0.290615	0.640504	0.121009	0.125487	0.5349		7.72917	332.552	290.615	640.504	121.009	125.487	534.9		7.72917	266.042	232.492	512.404	379.636	393.683	1678.12
373	0.33377	0.291319	0.640676	0.121191	0.125586	0.534684		7.75	333.77	291.319	640.676	121.191	125.586	534.684		7.75	267.016	233.055	512.541	380.208	393.995	1677.44
374	0.334858	0.291872	0.640791	0.121291	0.125576	0.534629		7.77083	334.858	291.872	640.791	121.291	125.576	534.63		7.77083	267.886	233.498	512.633	380.521	393.964	1677.27
375	0.335836	0.292152	0.640462	0.121317	0.125466	0.534172		7.79167	335.836	292.152	640.462	121.317	125.466	534.172		7.79167	268.668	233.722	512.37	380.604	393.619	1675.83
376	0.336697	0.292193	0.640161	0.12139	0.125331	0.533773		7.8125	336.697	292.193	640.161	121.39	125.331	533.773		7.8125	269.357	233.754	512.129	380.831	393.196	1674.58
377	0.337257	0.292294	0.639905	0.121438	0.125122	0.533713		7.83333	337.257	292.294	639.905	121.438	125.122	533.713		7.83333	269.805	233.836	511.924	380.983	392.539	1674.39
378	0.338002	0.292802	0.639905	0.121536	0.124978	0.533752		7.85417	338.002	292.802	639.905	121.536	124.978	533.752		7.85417	270.401	234.242	511.924	381.289	392.088	1674.52
379	0.338763	0.293344	0.639915	0.121566	0.124883	0.533567		7.875	338.763	293.344	639.915	121.566	124.883	533.567		7.875	271.01	234.675	511.932	381.384	391.789	1673.94
380	0.340071	0.293968	0.639849	0.121738	0.12488	0.53307		7.89583	340.071	293.968	639.849	121.738	124.88	533.07		7.89583	272.057	235.175	511.88	381.922	391.782	1672.38
381	0.340985	0.294544	0.639658	0.121863	0.124798	0.532643		7.91667	340.985	294.544	639.658	121.863	124.798	532.643		7.91667	272.788	235.636	511.726	382.316	391.523	1671.04
382	0.342011	0.295108	0.639606	0.122052	0.12475	0.532439		7.9375	342.011	295.108	639.606	122.052	124.75	532.439		7.9375	273.608	236.086	511.685	382.909	391.373	1670.4
383	0.342899	0.295521	0.63972	0.122129	0.124577	0.532271		7.95833	342.899	295.521	639.72	122.129	124.577	532.271		7.95833	274.319	236.417	511.776	383.151	390.829	1669.87
384	0.343798	0.29597	0.639793	0.122171	0.124374	0.531996		7.97917	343.798	295.97	639.793	122.171	124.374	531.996		7.97917	275.039	236.776	511.834	383.283	390.193	1669.01
385	0.344896	0.296482	0.639783	0.122266	0.124212	0.531667		8	344.896	296.482	639.783	122.266	124.212	531.667		8	275.917	237.186	511.826	383.581	389.686	1667.97
386	0.345954	0.296691	0.639918	0.12237	0.124078	0.532165		8.02083	345.954	296.691	639.918	122.37	124.078	532.165		8.02083	276.763	237.353	511.935	383.905	389.265	1669.54
387	0.347039	0.297254	0.639684	0.122438	0.123985	0.53206		8.04167	347.039	297.254	639.684	122.438	123.985	532.06		8.04167	277.631	237.804	511.747	384.119	388.972	1669.21
388	0.347727	0.297511	0.639725	0.122297	0.123757	0.531692		8.0625	347.727	297.511	639.725	122.297	123.757	531.692		8.0625	278.182	238.009	511.78	383.678	388.256	1668.05
389	0.348368	0.298413	0.639868	0.122294	0.123568	0.531206		8.08333	348.368	298.413	639.868	122.294	123.568	531.206		8.08333	278.695	238.73	511.894	383.667	387.665	1666.53
390	0.349108	0.298669	0.639879	0.122398	0.123423	0.530616		8.10417	349.108	298.669	639.879	122.398	123.423	530.616		8.10417	279.286	238.935	511.904	383.995	387.21	1664.68
391	0.35004	0.299137	0.639785	0.12244	0.123305	0.530416		8.125	350.04	299.137	639.785	122.44	123.305	530.416		8.125	280.032	239.309	511.828	384.125	386.839	1664.05
392	0.350917	0.299502	0.639751	0.122521	0.123144	0.530666		8.14583	350.918	299.502	639.751	122.521	123.144	530.666		8.14583	280.734	239.602	511.801	384.378	386.334	1664.84
393	0.351811	0.299886	0.639726	0.122663	0.123008	0.53059		8.16667	351.811	299.886	639.726	122.663	123.008	530.59		8.16667	281.448	239.909	511.78	384.827	385.906	1664.6
394	0.352449	0.300254	0.639718	0.122877	0.122876	0.53005		8.1875	352.449	300.254	639.718	122.877	122.876	530.05		8.1875	281.959	240.203	511.775	385.495	385.495	1662.9
395	0.353121	0.300656	0.639639	0.123071	0.122746	0.529449		8.20833	353.121	300.656	639.639	123.071	122.746	529.449		8.20833	282.497	240.525	511.712	386.105	385.085	1661.02
396	0.353896	0.301278	0.639411	0.123183	0.122627	0.528984		8.22917	353.896	301.278	639.411	123.183	122.627	528.984		8.22917	283.117	241.022	511.529	386.457	384.712	1659.56
397	0.354542	0.301869	0.639338	0.123257	0.122465	0.528688		8.25	354.542	301.869	639.338	123.257	122.465	528.688		8.25	283.634	241.495	511.471	386.687	384.205	1658.63
398	0.355566	0.302661	0.63949	0.123418	0.122446	0.528785		8.27083	355.566	302.661	639.49	123.418	122.446	528.785		8.27083	284.453	242.129	511.592	387.193	384.143	1658.93
399	0.356872	0.303423	0.639641	0.123674	0.122351	0.528436		8.29167	356.872	303.423	639.641	123.674	122.351	528.436		8.29167	285.498	242.738	511.713	387.995	383.845	1657.84
400	0.358075	0.303905	0.639621	0.123699	0.12222	0.527907		8.3125	358.075	303.905	639.621	123.699	122.22	527.907		8.3125	286.46	243.124	511.697	388.075	383.436	1656.18
401	0.359165	0.304596	0.639812	0.123699	0.122169	0.527897		8.33333	359.165	304.596	639.812	123.699	122.169	527.897		8.33333	287.332	243.676	511.849	388.075	383.275	1656.15
402	0.359932	0.305084	0.639779	0.123767	0.122005	0.527779		8.35417	359.932	305.084	639.779	123.767	122.005	527.779		8.35417	287.946	244.067	511.823	388.289	382.761	1655.78
403	0.360741	0.305334	0.639382	0.123784	0.121794	0.527416		8.375	360.741	305.334	639.382	123.784	121.794	527.416		8.375	288.592	244.267	511.506	388.342	382.1	1654.64
404	0.361457	0.30576	0.639147	0.123626	0.121623	0.527004		8.39583	361.457	305.76	639.147	123.626	121.623	527.004		8.39583	289.166	244.608	511.318	387.847	381.562	1653.35
405	0.362227	0.306187	0.638994	0.123632	0.121439	0.526703		8.41667	362.227	306.187	638.994	123.632	121.439	526.703		8.41667	289.782	244.95	511.195	387.865	380.985	1652.4
406	0.36308	0.306721	0.639037	0.123793	0.121301	0.52644		8.4375	363.08	306.721	639.037	123.793	121.301	526.44		8.4375	290.464	245.377	511.229	388.369	380.553	1651.58
407	0.363847	0.307305	0.638999	0.123993	0.121199	0.52608		8.45833	363.847	307.305	638.999	123.993	121.199	526.08		8.45833	291.078	245.844	511.199	388.996	380.232	1650.45
408	0.36472	0.307594	0.63879	0.124186	0.121085	0.52571		8.47917	364.72	307.594	638.79	124.186	121.085	525.71		8.47917	291.776	246.075	511.032	389.603	379.875	1649.29
409	0.365609	0.308022	0.638673	0.12424	0.121021	0.525389		8.5	365.609	308.022	638.673	124.24	121.021	525.389		8.5	292.488	246.418	510.938	389.773	379.674	1648.28
410	0.366446	0.308563	0.638672	0.124176	0.120975	0.525154		8.52083	366.446	308.563	638.672	124.176	120.975	525.154		8.52083	293.157	246.85	510.937	389.571	379.531	1647.54
411	0.367322	0.309155	0.638804	0.124269	0.120853	0.525138		8.54167	367.322	309.155	638.804	124.269	120.853	525.138		8.54167	293.858	247.324	511.043	389.864	379.147	1647.49
412	0.368097	0.309696	0.638699	0.124371	0.120709	0.525123		8.5625	368.097	309.696	638.699	124.371	120.709	525.123		8.5625	294.478	247.757	510.96	390.183	378.694	1647.45
413	0.369011	0.310168	0.638579	0.124452	0.120589	0.525053		8.58333	369.011	310.168	638.579	124.452	120.589	525.053		8.58333	295.209	248.134	510.863	390.436	378.317	1647.23
414	0.370031	0.3108	0.638544	0.124466	0.120518	0.524753		8.60417	370.031	310.8	638.544	124.466	120.518	524.753		8.60417	296.024	248.64	510.835	390.482	378.097	1646.28
415	0.370889	0.311414	0.638574	0.124436	0.120464	0.524351		8.625	370.889	311.414	638.574	124.436	120.464	524.351		8.625	296.711	249.131	510.859	390.386	377.927	1645.02
416	0.371871	0.311995	0.638503	0.124549	0.120407	0.523984		8.64583	371.871	311.995	638.503	124.549	120.407	523.984		8.64583	297.497	249.596	510.803	390.743	377.748	1643.87
417	0.372894	0.31257	0.638263	0.124838	0.120309	0.523641		8.66667	372.894	312.57	638.263	124.838	120.309	523.641		8.66667	298.316	250.056	510.61	391.65	377.442	1642.79
418	0.37359	0.313028	0.637982	0.124994	0.120205	0.523281		8.6875	373.59	313.029	637.982	124.994	120.205	523.281		8.6875	298.872	250.423	510.385	392.138	377.113	1641.67
419	0.374194	0.313537	0.637855	0.125173	0.120114	0.522921		8.70833	374.195	313.537	637.855	125.173	120.114	522.921		8.70833	299.356	250.829	510.284	392.701	376.829	1640.53
420	0.374851	0.314085	0.637801	0.125235	0.12008	0.522586		8.72917	374.851	314.085	637.801	125.235	120.08	522.586		8.72917	299.881	251.268	510.241	392.893	376.72	1639.49
421	0.375682	0.314721	0.63765	0.125227	0.120055	0.522256		8.75	375.682	314.721	637.65	125.227	120.055	522.256		8.75	300.546	251.777	510.12	392.868	376.642	1638.45
422	0.376358	0.315307	0.637476	0.125291	0.119975	0.521876		8.77083	376.358	315.307	637.476	125.291	119.975	521.876		8.77083	301.087	252.246	509.981	393.071	376.394	1637.26
423	0.377463	0.315889	0.637402	0.125344	0.119812	0.521619		8.79167	377.463	315.889	637.402	125.344	119.812	521.619		8.79167	301.97	252.712	509.922	393.238	375.881	1636.45
424	0.377997	0.316424	0.637554	0.125463	0.119653	0.521428		8.8125	377.997	316.424	637.554	125.463	119.653	521.428		8.8125	302.397	253.14	510.043	393.609	375.381	1635.85
425	0.378667	0.317041	0.637547	0.125535	0.119564	0.52115		8.83333	378.667	317.041	637.547	125.535	119.564	521.15		8.83333	302.933	253.633	510.037	393.834	375.103	1634.98
426	0.379725	0.317653	0.637553	0.125639	0.119506	0.520926		8.85417	379.725	317.653	637.553	125.639	119.506	520.926		8.85417	303.78	254.122	510.042	394.16	374.92	1634.28
427	0.380797	0.318187	0.637668	0.125808	0.119426	0.520542		8.875	380.797	318.187	637.668	125.808	119.426	520.542		8.875	304.638	254.55	510.134	394.692	374.67	1633.07
428	0.381822	0.318785	0.637826	0.125903	0.119315	0.520306		8.89583	381.822	318.786	637.826	125.903	119.315	520.306		8.89583	305.457	255.028	510.26	394.989	374.323	1632.33
429	0.382999	0.319671	0.637811	0.126047	0.119252	0.520127		8.91667	383	319.671	637.811	126.047	119.252	520.127		8.91667	306.4	255.737	510.249	395.441	374.124	1631.77
430	0.383909	0.320575	0.637739	0.126137	0.119137	0.520382		8.9375	383.909	320.575	637.739	126.137	119.137	520.382		8.9375	307.127	256.46	510.191	395.724	373.763	1632.57
431	0.385118	0.321298	0.637601	0.126334	0.119103	0.52044		8.95833	385.118	321.298	637.601	126.334	119.103	520.44		8.95833	308.094	257.039	510.081	396.343	373.657	1632.75
432	0.385806	0.321983	0.637604	0.126453	0.119063	0.520127		8.97917	385.806	321.983	637.604	126.453	119.063	520.127		8.97917	308.644	257.586	510.083	396.716	373.53	1631.77
433	0.386074	0.322598	0.637871	0.12662	0.119188	0.519964		9	386.074	322.598	637.871	126.62	119.188	519.964		9	308.859	258.079	510.297	397.241	373.922	1631.26
434	0.38711	0.3236	0.637879	0.126687	0.119225	0.519731		9.02083	387.11	323.6	637.879	126.687	119.225	519.731		9.02083	309.688	258.88	510.303	397.451	374.04	1630.53
435	0.38812	0.324398	0.637735	0.126793	0.119096	0.519377		9.04167	388.12	324.398	637.735	126.793	119.096	519.377		9.04167	310.496	259.518	510.188	397.783	373.635	1629.42
436	0.390095	0.325961	0.637669	0.127146	0.119135	0.519178		9.0625	390.095	325.961	637.669	127.146	119.135	519.178		9.0625	312.076	260.769	510.135	398.888	373.756	1628.79
437	0.392025	0.327589	0.637603	0.12751	0.119243	0.518943		9.08333	392.025	327.589	637.603	127.51	119.243	518.943		9.08333	313.62	262.071	510.083	400.032	374.097	1628.06
438	0.393243	0.328583	0.63751	0.127545	0.11913	0.518657		9.10417	393.243	328.583	637.51	127.545	119.13	518.657		9.10417	314.595	262.866	510.008	400.14	373.74	1627.16
439	0.394494	0.329475	0.637601	0.127663	0.119079	0.518325		9.125	394.494	329.475	637.601	127.663	119.079	518.325		9.125	315.596	263.58	510.081	400.513	373.58	1626.12
440	0.395855	0.330624	0.637721	0.127847	0.119082	0.518257		9.14583	395.855	330.624	637.721	127.847	119.082	518.257		9.14583	316.684	264.499	510.177	401.088	373.591	1625.9
441	0.397126	0.331882	0.63778	0.127991	0.119021	0.518213		9.16667	397.126	331.882	637.78	127.991	119.021	518.213		9.16667	317.701	265.505	510.224	401.539	373.398	1625.77
442	0.398324	0.332915	0.637872	0.128193	0.118915	0.517675		9.1875	398.324	332.915	637.872	128.194	118.915	517.675		9.1875	318.66	266.332	510.298	402.176	373.068	1624.08
443	0.399704	0.333915	0.637835	0.12837	0.118831	0.517074		9.20833	399.704	333.915	637.835	128.37	118.831	517.074		9.20833	319.763	267.132	510.268	402.731	372.804	1622.19
444	0.401105	0.335093	0.637877	0.128511	0.118792	0.516669		9.22917	401.105	335.093	637.877	128.511	118.792	516.669		9.22917	320.884	268.074	510.302	403.171	372.682	1620.92
445	0.402644	0.336299	0.637769	0.128576	0.118793	0.516614		9.25	402.644	336.299	637.769	128.576	118.793	516.614		9.25	322.115	269.039	510.215	403.376	372.685	1620.75
446	0.404236	0.33754	0.63775	0.128774	0.118813	0.516255		9.27083	404.236	337.54	637.75	128.774	118.813	516.255		9.27083	323.388	270.032	510.2	403.997	372.746	1619.62
447	0.405725	0.338728	0.63773	0.128943	0.118804	0.516026		9.29167	405.725	338.728	637.73	128.943	118.804	516.026		9.29167	324.58	270.982	510.184	404.526	372.72	1618.9
448	0.407169	0.339661	0.637686	0.128991	0.118743	0.516112		9.3125	407.169	339.661	637.686	128.991	118.743	516.112		9.3125	325.735	271.729	510.148	404.677	372.526	1619.18
449	0.40857	0.340764	0.637509	0.12908	0.118676	0.516057		9.33333	408.57	340.764	637.509	129.08	118.676	516.057		9.33333	326.856	272.611	510.007	404.956	372.318	1619
450	0.410171	0.341843	0.637323	0.129071	0.118588	0.515629		9.35417	410.171	341.843	637.323	129.071	118.588	515.629		9.35417	328.137	273.474	509.858	404.93	372.04	1617.66
451	0.411872	0.342943	0.637145	0.129075	0.118493	0.514992		9.375	411.872	342.943	637.145	129.075	118.493	514.992		9.375	329.497	274.355	509.716	404.942	371.741	1615.66
452	0.413509	0.343989	0.637091	0.129143	0.118402	0.514533		9.39583	413.509	343.989	637.091	129.143	118.402	514.533		9.39583	330.807	275.191	509.673	405.153	371.459	1614.22
453	0.415059	0.345224	0.637117	0.129219	0.118328	0.514227		9.41667	415.059	345.224	637.117	129.219	118.328	514.227		9.41667	332.047	276.179	509.694	405.392	371.226	1613.26
454	0.416708	0.346463	0.637196	0.129281	0.11824	0.513985		9.4375	416.707	346.463	637.196	129.281	118.24	513.985		9.4375	333.366	277.17	509.757	405.588	370.95	1612.5
455	0.418276	0.347453	0.637191	0.129273	0.118186	0.513648		9.45833	418.276	347.453	637.191	129.273	118.186	513.648		9.45833	334.621	277.962	509.753	405.561	370.78	1611.44
456	0.42034	0.348642	0.63716	0.129312	0.118192	0.51369		9.47917	420.34	348.642	637.16	129.312	118.192	513.69		9.47917	336.272	278.914	509.728	405.686	370.799	1611.58
457	0.422369	0.349888	0.637105	0.129311	0.118197	0.514053		9.5	422.369	349.888	637.105	129.311	118.197	514.053		9.5	337.895	279.911	509.684	405.683	370.815	1612.71
458	0.424611	0.351104	0.637143	0.12942	0.118165	0.51369		9.52083	424.611	351.104	637.144	129.42	118.165	513.69		9.52083	339.689	280.883	509.715	406.023	370.714	1611.58
459	0.426942	0.352394	0.637153	0.12947	0.118099	0.513037		9.54167	426.942	352.394	637.153	129.47	118.099	513.037		9.54167	341.553	281.915	509.722	406.179	370.507	1609.53
460	0.429369	0.353534	0.63706	0.129513	0.11806	0.512406		9.5625	429.369	353.534	637.06	129.513	118.06	512.406		9.5625	343.495	282.827	509.648	406.315	370.384	1607.55
461	0.431962	0.35435	0.636868	0.129543	0.117961	0.512087		9.58333	431.962	354.35	636.868	129.543	117.961	512.087		9.58333	345.57	283.48	509.495	406.408	370.075	1606.55
462	0.434779	0.355561	0.636723	0.12955	0.117883	0.5118		9.60417	434.779	355.561	636.723	129.55	117.883	511.8		9.60417	347.823	284.449	509.378	406.432	369.83	1605.65
463	0.437613	0.356927	0.636578	0.129621	0.117822	0.511478		9.625	437.613	356.927	636.577	129.621	117.822	511.478		9.625	350.091	285.542	509.262	406.655	369.636	1604.64
464	0.440594	0.358265	0.636517	0.129703	0.117803	0.511094		9.64583	440.594	358.265	636.517	129.703	117.803	511.094		9.64583	352.475	286.612	509.214	406.913	369.579	1603.43
465	0.444023	0.359562	0.636405	0.129776	0.117805	0.51072		9.66667	444.023	359.562	636.405	129.776	117.805	510.72		9.66667	355.219	287.65	509.124	407.14	369.586	1602.26
466	0.447869	0.360876	0.636199	0.129797	0.117796	0.510318		9.6875	447.869	360.876	636.199	129.797	117.796	510.318		9.6875	358.295	288.701	508.959	407.205	369.556	1601
467	0.451329	0.362232	0.636101	0.129832	0.117715	0.510046		9.70833	451.329	362.232	636.101	129.832	117.715	510.046		9.70833	361.063	289.785	508.881	407.318	369.303	1600.14
468	0.454984	0.363274	0.63615	0.129927	0.117646	0.509889		9.72917	454.984	363.274	636.15	129.927	117.646	509.889		9.72917	363.987	290.619	508.92	407.613	369.085	1599.65
469	0.458904	0.364488	0.63618	0.130011	0.117604	0.509543		9.75	458.904	364.488	636.18	130.011	117.604	509.543		9.75	367.123	291.591	508.944	407.878	368.953	1598.57
470	0.463039	0.365793	0.636058	0.130049	0.117568	0.509139		9.77083	463.039	365.793	636.058	130.049	117.568	509.139		9.77083	370.432	292.635	508.847	407.998	368.841	1597.3
471	0.467441	0.367225	0.636049	0.130074	0.117515	0.508888		9.79167	467.441	367.225	636.049	130.074	117.515	508.888		9.79167	373.953	293.78	508.839	408.074	368.675	1596.51
472	0.471998	0.368658	0.636289	0.130122	0.117414	0.508825		9.8125	471.998	368.658	636.289	130.122	117.414	508.825		9.8125	377.598	294.927	509.031	408.227	368.358	1596.31
473	0.477132	0.37054	0.636378	0.130314	0.117495	0.508857		9.83333	477.132	370.54	636.378	130.315	117.495	508.857		9.83333	381.705	296.432	509.102	408.83	368.611	1596.41
474	0.481809	0.372232	0.636266	0.130475	0.117478	0.508365		9.85417	481.809	372.232	636.266	130.475	117.478	508.365		9.85417	385.447	297.785	509.012	409.333	368.558	1594.87
475	0.486082	0.373997	0.636161	0.130608	0.117493	0.508119		9.875	486.082	373.997	636.161	130.608	117.493	508.119		9.875	388.866	299.198	508.929	409.75	368.606	1594.1
476	0.489676	0.375766	0.636058	0.130717	0.117546	0.508157		9.89583	489.676	375.766	636.058	130.717	117.546	508.157		9.89583	391.741	300.613	508.847	410.092	368.771	1594.22
477	0.492545	0.377119	0.636053	0.130773	0.117558	0.508045		9.91667	492.545	377.119	636.053	130.773	117.558	508.045		9.91667	394.036	301.695	508.842	410.269	368.809	1593.87
478	0.494894	0.378634	0.636181	0.130917	0.117573	0.507444		9.9375	494.894	378.634	636.181	130.917	117.573	507.444		9.9375	395.915	302.907	508.944	410.722	368.856	1591.98
479	0.496722	0.380236	0.636103	0.13103	0.117566	0.506774		9.95833	496.722	380.236	636.103	131.03	117.566	506.774		9.95833	397.377	304.189	508.882	411.075	368.835	1589.88
480	0.49808	0.381727	0.635888	0.131099	0.117499	0.506188		9.97917	498.08	381.727	635.888	131.099	117.499	506.188		9.97917	398.464	305.382	508.71	411.292	368.624	1588.04
481	0.498873	0.383181	0.635837	0.131098	0.117405	0.505705		10	498.873	383.181	635.837	131.098	117.405	505.705		10	399.099	306.545	508.67	411.288	368.329	1586.53
482	0.499323	0.384739	0.635747	0.131136	0.117347	0.50541		10.0208	499.323	384.739	635.747	131.136	117.347	505.41		10.0208	399.458	307.791	508.597	411.408	368.146	1585.6
483	0.49977	0.386303	0.63586	0.13127	0.117263	0.505158		10.0417	499.77	386.303	635.86	131.27	117.263	505.158		10.0417	399.816	309.042	508.688	411.828	367.883	1584.81
484	0.500279	0.387912	0.636038	0.131414	0.117215	0.504795		10.0625	500.279	387.912	636.038	131.414	117.215	504.795		10.0625	400.223	310.33	508.83	412.279	367.732	1583.67
485	0.500513	0.389306	0.636096	0.131444	0.117153	0.504817		10.0833	500.513	389.306	636.096	131.444	117.153	504.817		10.0833	400.41	311.444	508.877	412.374	367.537	1583.74
486	0.500992	0.391203	0.636305	0.131644	0.117296	0.505414		10.1042	500.992	391.203	636.305	131.644	117.296	505.414		10.1042	400.794	312.962	509.044	413	367.987	1585.61
487	0.500953	0.392145	0.636119	0.13175	0.117303	0.505062		10.125	500.953	392.145	636.119	131.75	117.303	505.062		10.125	400.762	313.716	508.895	413.332	368.01	1584.51
488	0.501702	0.394179	0.636129	0.132017	0.117395	0.504679		10.1458	501.702	394.179	636.129	132.017	117.395	504.679		10.1458	401.362	315.343	508.903	414.172	368.297	1583.31
489	0.5023	0.396097	0.636073	0.132231	0.117409	0.504013		10.1667	502.3	396.096	636.073	132.231	117.409	504.013		10.1667	401.84	316.877	508.859	414.843	368.343	1581.22
490	0.502746	0.397834	0.636023	0.132409	0.117352	0.503517		10.1875	502.746	397.834	636.023	132.409	117.352	503.517		10.1875	402.197	318.267	508.818	415.402	368.164	1579.66
491	0.50286	0.399379	0.635932	0.132534	0.117231	0.503216		10.2083	502.86	399.379	635.932	132.534	117.231	503.216		10.2083	402.288	319.503	508.745	415.794	367.782	1578.72
492	0.503085	0.400951	0.636004	0.132706	0.117208	0.502632		10.2292	503.085	400.951	636.004	132.706	117.208	502.632		10.2292	402.468	320.761	508.803	416.334	367.713	1576.88
493	0.503345	0.402683	0.636037	0.132855	0.117244	0.502139		10.25	503.345	402.683	636.037	132.855	117.244	502.139		10.25	402.676	322.146	508.83	416.801	367.825	1575.34
494	0.503674	0.404303	0.635961	0.132976	0.117272	0.502004		10.2708	503.674	404.303	635.961	132.976	117.272	502.004		10.2708	402.939	323.443	508.769	417.178	367.912	1574.92
495	0.503857	0.406001	0.63591	0.133112	0.117303	0.501673		10.2917	503.857	406.001	635.91	133.112	117.303	501.673		10.2917	403.085	324.801	508.728	417.606	368.008	1573.88
496	0.504043	0.407726	0.635721	0.133291	0.117355	0.501344		10.3125	504.043	407.726	635.721	133.291	117.355	501.344		10.3125	403.235	326.181	508.577	418.167	368.172	1572.84
497	0.504478	0.409486	0.635676	0.133492	0.117367	0.501537		10.3333	504.478	409.486	635.676	133.492	117.367	501.537		10.3333	403.582	327.589	508.541	418.797	368.211	1573.45
498	0.504764	0.411015	0.63561	0.133642	0.117311	0.501277		10.3542	504.764	411.015	635.61	133.642	117.311	501.276		10.3542	403.811	328.812	508.488	419.268	368.035	1572.63
499	0.505117	0.412437	0.635671	0.133791	0.117283	0.500729		10.375	505.117	412.437	635.671	133.791	117.283	500.729		10.375	404.094	329.95	508.537	419.735	367.947	1570.91
500	0.505529	0.41386	0.635793	0.133922	0.117226	0.500118		10.3958	505.529	413.86	635.793	133.922	117.226	500.118		10.3958	404.423	331.088	508.634	420.147	367.767	1569
501	0.505881	0.415412	0.635755	0.13405	0.117163	0.499502		10.4167	505.881	415.412	635.755	134.05	117.163	499.502		10.4167	404.705	332.33	508.604	420.548	367.571	1567.07
502	0.506217	0.416894	0.635568	0.13427	0.117119	0.499083		10.4375	506.217	416.894	635.568	134.27	117.119	499.083		10.4375	404.974	333.516	508.455	421.239	367.431	1565.75
503	0.506398	0.418193	0.63542	0.134437	0.117085	0.498613		10.4583	506.398	418.193	635.42	134.437	117.085	498.613		10.4583	405.118	334.554	508.336	421.763	367.325	1564.28
504	0.506724	0.419499	0.63534	0.134567	0.117135	0.498294		10.4792	506.724	419.499	635.34	134.567	117.135	498.294		10.4792	405.379	335.599	508.272	422.169	367.481	1563.28
505	0.507147	0.420795	0.635357	0.134663	0.117195	0.497898		10.5	507.147	420.795	635.357	134.663	117.195	497.898		10.5	405.718	336.636	508.286	422.472	367.671	1562.03
506	0.507487	0.422134	0.635337	0.134845	0.117265	0.497773		10.5208	507.487	422.134	635.337	134.845	117.265	497.772		10.5208	405.989	337.708	508.27	423.043	367.891	1561.64
507	0.507854	0.423485	0.635293	0.134992	0.117272	0.497345		10.5417	507.854	423.485	635.293	134.992	117.272	497.345		10.5417	406.283	338.788	508.235	423.504	367.911	1560.3
508	0.508246	0.424815	0.635167	0.135131	0.117273	0.49667		10.5625	508.246	424.815	635.168	135.131	117.273	496.67		10.5625	406.597	339.852	508.134	423.941	367.916	1558.18
509	0.508721	0.426079	0.635006	0.135296	0.117252	0.496047		10.5833	508.721	426.079	635.006	135.296	117.252	496.047		10.5833	406.977	340.864	508.005	424.457	367.849	1556.23
510	0.508997	0.427454	0.634887	0.135468	0.117239	0.495482		10.6042	508.997	427.454	634.887	135.468	117.239	495.482		10.6042	407.198	341.963	507.91	424.999	367.81	1554.45
511	0.509234	0.428321	0.634905	0.135586	0.117225	0.495474		10.625	509.234	428.321	634.905	135.587	117.225	495.474		10.625	407.387	342.657	507.924	425.369	367.766	1554.43
512	0.509499	0.429469	0.634898	0.135705	0.117182	0.495447		10.6458	509.499	429.469	634.898	135.705	117.182	495.447		10.6458	407.599	343.575	507.918	425.742	367.629	1554.34
513	0.510013	0.430643	0.634894	0.135868	0.117132	0.495078		10.6667	510.013	430.643	634.894	135.868	117.132	495.077		10.6667	408.01	344.515	507.915	426.252	367.472	1553.18
514	0.51063	0.431999	0.634728	0.136158	0.117101	0.494483		10.6875	510.63	431.999	634.728	136.158	117.101	494.483		10.6875	408.504	345.599	507.783	427.164	367.374	1551.32
515	0.511158	0.433301	0.634592	0.136411	0.117058	0.493841		10.7083	511.158	433.301	634.592	136.411	117.058	493.841		10.7083	408.927	346.641	507.673	427.956	367.24	1549.3
516	0.511752	0.434563	0.634573	0.136584	0.117069	0.493223		10.7292	511.752	434.563	634.573	136.584	117.069	493.223		10.7292	409.402	347.65	507.658	428.5	367.276	1547.37
517	0.512295	0.435676	0.634556	0.136739	0.117128	0.492699		10.75	512.295	435.676	634.556	136.739	117.128	492.699		10.75	409.836	348.541	507.645	428.984	367.461	1545.72
518	0.512709	0.436725	0.63439	0.13687	0.117161	0.492198		10.7708	512.708	436.725	634.389	136.87	117.161	492.197		10.7708	410.167	349.38	507.512	429.395	367.563	1544.15
519	0.513095	0.437853	0.634215	0.136964	0.117165	0.491667		10.7917	513.095	437.853	634.215	136.964	117.165	491.667		10.7917	410.476	350.282	507.372	429.692	367.576	1542.48
520	0.513559	0.438763	0.634046	0.137046	0.117174	0.491032		10.8125	513.559	438.763	634.046	137.046	117.174	491.032		10.8125	410.847	351.011	507.237	429.948	367.605	1540.49
521	0.51399	0.43976	0.633978	0.137172	0.117197	0.49046		10.8333	513.99	439.76	633.978	137.172	117.197	490.46		10.8333	411.192	351.808	507.182	430.345	367.678	1538.7
522	0.514087	0.440576	0.6339	0.137245	0.117127	0.48989		10.8542	514.087	440.576	633.9	137.245	117.127	489.89		10.8542	411.27	352.461	507.12	430.571	367.458	1536.91
523	0.514457	0.44135	0.633822	0.137317	0.117108	0.489676		10.875	514.457	441.35	633.822	137.317	117.108	489.676		10.875	411.566	353.08	507.058	430.798	367.397	1536.24
524	0.514592	0.442212	0.633634	0.137428	0.117008	0.489286		10.8958	514.592	442.212	633.634	137.428	117.008	489.286		10.8958	411.673	353.769	506.907	431.148	367.084	1535.01
525	0.515059	0.443252	0.633645	0.137572	0.116911	0.488781		10.9167	515.059	443.252	633.645	137.572	116.911	488.781		10.9167	412.047	354.602	506.916	431.598	366.781	1533.43
526	0.515456	0.444183	0.633705	0.137703	0.116852	0.488172		10.9375	515.456	444.183	633.705	137.703	116.852	488.172		10.9375	412.365	355.346	506.964	432.008	366.596	1531.52
527	0.515562	0.444952	0.633678	0.137823	0.116798	0.487781		10.9583	515.562	444.952	633.678	137.823	116.798	487.781		10.9583	412.449	355.962	506.943	432.387	366.426	1530.29
528	0.515859	0.445796	0.633668	0.137923	0.116765	0.4874		10.9792	515.859	445.796	633.668	137.923	116.765	487.4		10.9792	412.687	356.637	506.934	432.699	366.322	1529.1
529	0.516087	0.446802	0.633659	0.138011	0.116729	0.486786		11	516.087	446.802	633.659	138.011	116.729	486.786		11	412.87	357.441	506.927	432.977	366.21	1527.17
530	0.516399	0.447895	0.633731	0.138091	0.116676	0.486149		11.0208	516.399	447.895	633.731	138.091	116.676	486.149		11.0208	413.119	358.316	506.985	433.227	366.042	1525.17
531	0.516761	0.448761	0.633712	0.138193	0.116668	0.485524		11.0417	516.761	448.761	633.712	138.193	116.668	485.524		11.0417	413.409	359.009	506.97	433.546	366.018	1523.21
532	0.517007	0.449584	0.633594	0.138316	0.116736	0.485498		11.0625	517.007	449.584	633.594	138.316	116.736	485.498		11.0625	413.605	359.667	506.875	433.933	366.231	1523.13
533	0.517443	0.450373	0.633482	0.138395	0.116779	0.485306		11.0833	517.443	450.373	633.482	138.395	116.779	485.306		11.0833	413.954	360.299	506.786	434.179	366.366	1522.53
534	0.518014	0.451381	0.633478	0.138521	0.116822	0.484709		11.1042	518.014	451.381	633.478	138.521	116.822	484.709		11.1042	414.411	361.105	506.782	434.577	366.502	1520.66
535	0.518269	0.452566	0.633587	0.138666	0.116797	0.484095		11.125	518.269	452.566	633.587	138.666	116.797	484.095		11.125	414.616	362.053	506.869	435.032	366.421	1518.73
536	0.518647	0.453423	0.633486	0.138808	0.116763	0.483224		11.1458	518.647	453.423	633.486	138.808	116.763	483.224		11.1458	414.918	362.739	506.789	435.476	366.316	1516
537	0.518999	0.45415	0.63344	0.138932	0.116766	0.482537		11.1667	518.999	454.15	633.44	138.932	116.766	482.537		11.1667	415.199	363.32	506.752	435.865	366.325	1513.84
538	0.51938	0.455101	0.633447	0.139072	0.116825	0.481995		11.1875	519.38	455.101	633.447	139.072	116.825	481.995		11.1875	415.504	364.081	506.758	436.304	366.509	1512.14
539	0.519634	0.455985	0.633501	0.139206	0.116901	0.48234		11.2083	519.634	455.986	633.501	139.206	116.901	482.34		11.2083	415.707	364.788	506.801	436.725	366.749	1513.22
540	0.519851	0.456929	0.633644	0.139354	0.117004	0.482894		11.2292	519.851	456.929	633.644	139.354	117.004	482.894		11.2292	415.881	365.544	506.915	437.188	367.07	1514.96
541	0.520067	0.45792	0.633684	0.139463	0.117035	0.482536		11.25	520.067	457.92	633.684	139.463	117.035	482.536		11.25	416.053	366.336	506.947	437.531	367.168	1513.84
542	0.520448	0.458784	0.63359	0.139575	0.117047	0.481863		11.2708	520.448	458.784	633.59	139.575	117.047	481.863		11.2708	416.358	367.027	506.872	437.883	367.206	1511.73
543	0.520795	0.459775	0.633525	0.139685	0.117028	0.480899		11.2917	520.795	459.775	633.525	139.685	117.028	480.899		11.2917	416.636	367.82	506.82	438.229	367.147	1508.7
544	0.521184	0.460553	0.633383	0.139803	0.117029	0.479971		11.3125	521.184	460.553	633.383	139.803	117.029	479.971		11.3125	416.947	368.442	506.706	438.599	367.15	1505.79
545	0.521443	0.461204	0.633356	0.139893	0.117045	0.479314		11.3333	521.443	461.204	633.356	139.893	117.045	479.314		11.3333	417.154	368.963	506.685	438.878	367.199	1503.73
546	0.521803	0.462029	0.633437	0.139982	0.117107	0.478803		11.3542	521.803	462.029	633.437	139.982	117.107	478.803		11.3542	417.442	369.623	506.75	439.159	367.395	1502.13
547	0.522232	0.46289	0.633316	0.140059	0.117192	0.478153		11.375	522.232	462.89	633.316	140.059	117.192	478.153		11.375	417.786	370.312	506.653	439.401	367.66	1500.09
548	0.522447	0.463661	0.633229	0.140131	0.117204	0.477349		11.3958	522.447	463.661	633.229	140.131	117.204	477.349		11.3958	417.958	370.929	506.583	439.627	367.7	1497.57
549	0.522818	0.464465	0.633174	0.140221	0.117202	0.476562		11.4167	522.818	464.465	633.174	140.221	117.202	476.562		11.4167	418.255	371.572	506.539	439.908	367.693	1495.09
550	0.523176	0.465344	0.633092	0.140293	0.117198	0.476134		11.4375	523.176	465.344	633.092	140.293	117.198	476.134		11.4375	418.541	372.275	506.474	440.134	367.682	1493.75
551	0.523348	0.466118	0.633072	0.140354	0.117193	0.475895		11.4583	523.348	466.118	633.072	140.354	117.193	475.895		11.4583	418.679	372.894	506.458	440.327	367.666	1493
552	0.523729	0.466953	0.633199	0.140428	0.117238	0.475446		11.4792	523.729	466.953	633.199	140.428	117.238	475.446		11.4792	418.983	373.563	506.56	440.557	367.806	1491.59
553	0.523943	0.467607	0.633177	0.140539	0.117302	0.474732		11.5	523.943	467.607	633.177	140.538	117.302	474.732		11.5	419.154	374.085	506.542	440.905	368.006	1489.36
554	0.524181	0.468365	0.633116	0.140631	0.117405	0.474123		11.5208	524.181	468.365	633.116	140.631	117.405	474.123		11.5208	419.345	374.692	506.493	441.195	368.328	1487.44
555	0.524593	0.469093	0.633054	0.140726	0.117481	0.473662		11.5417	524.593	469.093	633.054	140.726	117.481	473.662		11.5417	419.674	375.274	506.443	441.494	368.567	1486
556	0.524842	0.469725	0.632856	0.140789	0.117456	0.473466		11.5625	524.842	469.725	632.856	140.789	117.456	473.466		11.5625	419.874	375.78	506.285	441.69	368.488	1485.38
557	0.525211	0.470496	0.632888	0.140879	0.11745	0.472952		11.5833	525.211	470.496	632.888	140.879	117.45	472.952		11.5833	420.168	376.397	506.31	441.973	368.471	1483.77
558	0.525569	0.471312	0.632844	0.140984	0.117451	0.472074		11.6042	525.569	471.312	632.844	140.984	117.451	472.074		11.6042	420.456	377.05	506.275	442.304	368.472	1481.02
559	0.525956	0.472181	0.63269	0.141105	0.117485	0.471093		11.625	525.956	472.18	632.69	141.105	117.485	471.093		11.625	420.765	377.744	506.152	442.681	368.579	1477.94
560	0.526376	0.472979	0.632487	0.141221	0.117523	0.470131		11.6458	526.376	472.979	632.487	141.221	117.523	470.131		11.6458	421.101	378.383	505.989	443.046	368.701	1474.92
561	0.526627	0.473674	0.632329	0.141326	0.117593	0.469266		11.6667	526.627	473.674	632.329	141.326	117.593	469.266		11.6667	421.301	378.939	505.863	443.375	368.92	1472.21
562	0.526982	0.47443	0.632217	0.141418	0.117636	0.468462		11.6875	526.982	474.43	632.217	141.417	117.636	468.462		11.6875	421.586	379.544	505.773	443.663	369.053	1469.68
563	0.527405	0.475055	0.632157	0.141487	0.117611	0.467684		11.7083	527.405	475.055	632.157	141.487	117.611	467.684		11.7083	421.924	380.044	505.725	443.88	368.976	1467.24
564	0.527545	0.475731	0.632094	0.141558	0.117597	0.46687		11.7292	527.545	475.731	632.094	141.558	117.597	466.87		11.7292	422.036	380.585	505.675	444.104	368.931	1464.69
565	0.527996	0.476406	0.632034	0.141636	0.117614	0.466285		11.75	527.996	476.406	632.034	141.636	117.614	466.285		11.75	422.397	381.125	505.627	444.348	368.984	1462.86
566	0.528262	0.477032	0.63205	0.141666	0.117573	0.465609		11.7708	528.262	477.032	632.05	141.666	117.573	465.609		11.7708	422.61	381.626	505.64	444.441	368.857	1460.73
567	0.528649	0.47768	0.632053	0.14172	0.117581	0.464813		11.7917	528.649	477.68	632.053	141.72	117.581	464.813		11.7917	422.919	382.144	505.642	444.611	368.882	1458.24
568	0.528927	0.478255	0.632058	0.14178	0.117587	0.464224		11.8125	528.927	478.255	632.058	141.78	117.587	464.224		11.8125	423.142	382.604	505.647	444.8	368.899	1456.39
569	0.529147	0.478855	0.632018	0.141859	0.117591	0.4634		11.8333	529.147	478.855	632.018	141.859	117.591	463.4		11.8333	423.318	383.084	505.614	445.047	368.912	1453.81
570	0.529422	0.479434	0.631944	0.141903	0.117554	0.462557		11.8542	529.422	479.434	631.944	141.903	117.554	462.557		11.8542	423.537	383.547	505.555	445.185	368.797	1451.16
571	0.52967	0.479954	0.631953	0.141938	0.117475	0.461423		11.875	529.67	479.954	631.952	141.938	117.475	461.423		11.875	423.736	383.963	505.562	445.296	368.548	1447.6
572	0.529857	0.480513	0.631984	0.142	0.117466	0.46129		11.8958	529.857	480.513	631.984	142	117.466	461.29		11.8958	423.886	384.41	505.587	445.491	368.52	1447.19
573	0.529953	0.480945	0.631972	0.142016	0.117526	0.462558		11.9167	529.953	480.945	631.972	142.016	117.526	462.558		11.9167	423.962	384.756	505.577	445.541	368.707	1451.16
574	0.530218	0.481296	0.631942	0.142057	0.117662	0.462904		11.9375	530.218	481.296	631.942	142.057	117.662	462.904		11.9375	424.175	385.037	505.554	445.669	369.135	1452.25
575	0.530595	0.482099	0.631787	0.142166	0.117831	0.462897		11.9583	530.595	482.099	631.787	142.166	117.831	462.897		11.9583	424.476	385.679	505.43	446.01	369.665	1452.23
576								11.9792								11.9792
577	0.529787	0.478954	0.623467	0.27082	0.218344	0.460981		12	529.788	478.954	623.467	270.82	218.344	460.981		12	423.83	383.163	498.773	849.632	685.002	1446.22
578	0.531311	0.481699	0.632755	0.264875	0.2178	0.462164		12.0208	531.311	481.699	632.755	264.875	217.8	462.164		12.0208	425.049	385.359	506.204	830.982	683.293	1449.93
579	0.532597	0.484556	0.633948	0.263437	0.219384	0.463604		12.0417	532.597	484.556	633.948	263.437	219.384	463.604		12.0417	426.077	387.645	507.158	826.469	688.265	1454.44
580	0.533551	0.486933	0.63376	0.262889	0.220434	0.464225		12.0625	533.551	486.933	633.76	262.889	220.434	464.225		12.0625	426.841	389.546	507.008	824.749	691.556	1456.39
581	0.534245	0.488381	0.633699	0.262331	0.22081	0.464454		12.0833	534.245	488.381	633.699	262.331	220.81	464.454		12.0833	427.396	390.705	506.959	822.999	692.737	1457.11
582	0.534579	0.489312	0.633496	0.2619	0.220844	0.463825		12.1042	534.579	489.312	633.496	261.9	220.844	463.825		12.1042	427.664	391.45	506.796	821.648	692.843	1455.14
583	0.534957	0.490138	0.63321	0.261568	0.220908	0.463149		12.125	534.957	490.138	633.21	261.568	220.908	463.149		12.125	427.966	392.111	506.568	820.606	693.045	1453.02
584	0.535366	0.490732	0.632939	0.261164	0.220748	0.462286		12.1458	535.366	490.732	632.939	261.164	220.748	462.286		12.1458	428.293	392.585	506.352	819.338	692.544	1450.31
585	0.535502	0.491286	0.632787	0.260725	0.220646	0.461031		12.1667	535.502	491.286	632.787	260.726	220.646	461.031		12.1667	428.401	393.029	506.229	817.962	692.224	1446.37
586	0.535738	0.491796	0.632693	0.260258	0.220483	0.459493		12.1875	535.738	491.796	632.693	260.258	220.483	459.493		12.1875	428.591	393.437	506.154	816.495	691.71	1441.55
587	0.535869	0.492359	0.632679	0.26004	0.220379	0.458015		12.2083	535.87	492.359	632.678	260.04	220.379	458.015		12.2083	428.696	393.887	506.143	815.813	691.384	1436.91
588	0.53609	0.493017	0.632892	0.259987	0.22039	0.456581		12.2292	536.09	493.017	632.892	259.987	220.39	456.581		12.2292	428.872	394.413	506.314	815.646	691.419	1432.41
589	0.535928	0.493518	0.632888	0.259724	0.220456	0.455355		12.25	535.928	493.518	632.888	259.724	220.456	455.355		12.25	428.742	394.814	506.311	814.821	691.627	1428.56
590	0.535693	0.493867	0.632921	0.259437	0.220307	0.454344		12.2708	535.693	493.867	632.921	259.437	220.307	454.344		12.2708	428.554	395.094	506.337	813.921	691.159	1425.39
591	0.53577	0.49438	0.632838	0.259064	0.220115	0.453078		12.2917	535.769	494.38	632.838	259.064	220.115	453.078		12.2917	428.616	395.504	506.27	812.75	690.556	1421.42
592	0.535849	0.494841	0.632755	0.258808	0.219778	0.451909		12.3125	535.849	494.841	632.755	258.808	219.778	451.909		12.3125	428.679	395.872	506.204	811.946	689.501	1417.75
593	0.53615	0.495442	0.63274	0.258772	0.219379	0.450723		12.3333	536.15	495.442	632.74	258.772	219.379	450.723		12.3333	428.92	396.353	506.192	811.833	688.247	1414.03
594	0.536324	0.495768	0.63274	0.258358	0.218864	0.449607		12.3542	536.324	495.768	632.74	258.358	218.864	449.607		12.3542	429.059	396.614	506.192	810.536	686.632	1410.53
595	0.536461	0.496136	0.632764	0.258124	0.218384	0.448715		12.375	536.461	496.136	632.764	258.124	218.384	448.715		12.375	429.169	396.909	506.211	809.8	685.127	1407.73
596	0.536324	0.496518	0.632644	0.257969	0.21804	0.448077		12.3958	536.324	496.518	632.644	257.969	218.04	448.077		12.3958	429.059	397.214	506.115	809.315	684.048	1405.73
597	0.53652	0.496967	0.632568	0.257786	0.217847	0.446929		12.4167	536.52	496.967	632.568	257.786	217.847	446.929		12.4167	429.216	397.573	506.054	808.742	683.441	1402.13
598	0.536506	0.497343	0.632412	0.257491	0.217576	0.445611		12.4375	536.506	497.343	632.412	257.491	217.576	445.611		12.4375	429.205	397.874	505.93	807.816	682.591	1398
599	0.536356	0.497693	0.632327	0.257092	0.217227	0.444203		12.4583	536.356	497.693	632.327	257.092	217.227	444.203		12.4583	429.085	398.154	505.862	806.563	681.496	1393.58
600	0.536007	0.498149	0.632196	0.256767	0.216926	0.442649		12.4792	536.007	498.149	632.196	256.767	216.926	442.649		12.4792	428.806	398.519	505.757	805.544	680.553	1388.7
601	0.535786	0.49864	0.632051	0.256455	0.216589	0.441337		12.5	535.786	498.64	632.051	256.455	216.589	441.337		12.5	428.629	398.912	505.641	804.563	679.494	1384.59
602	0.535657	0.499027	0.631989	0.256327	0.216406	0.439713		12.5208	535.657	499.027	631.99	256.327	216.405	439.713		12.5208	428.526	399.222	505.592	804.163	678.919	1379.49
603	0.5361	0.499378	0.632019	0.256067	0.216358	0.438298		12.5417	536.1	499.378	632.019	256.067	216.358	438.298		12.5417	428.88	399.503	505.615	803.348	678.769	1375.05
604	0.53612	0.499706	0.63185	0.255885	0.21638	0.437227		12.5625	536.12	499.706	631.85	255.885	216.38	437.227		12.5625	428.896	399.764	505.48	802.775	678.84	1371.69
605	0.536178	0.499967	0.631758	0.255628	0.216072	0.436443		12.5833	536.178	499.967	631.758	255.627	216.072	436.443		12.5833	428.943	399.974	505.406	801.969	677.874	1369.23
606	0.53628	0.500204	0.631708	0.255195	0.215568	0.436145		12.6042	536.28	500.204	631.708	255.195	215.568	436.145		12.6042	429.024	400.163	505.366	800.611	676.291	1368.3
607	0.536239	0.500494	0.631656	0.254857	0.215115	0.434854		12.625	536.239	500.494	631.656	254.857	215.115	434.854		12.625	428.991	400.396	505.325	799.552	674.871	1364.25
608	0.536234	0.500771	0.631733	0.25469	0.214816	0.433516		12.6458	536.234	500.771	631.733	254.69	214.816	433.516		12.6458	428.987	400.617	505.386	799.028	673.933	1360.05
609	0.536438	0.501076	0.631662	0.254394	0.214612	0.431974		12.6667	536.438	501.076	631.662	254.394	214.612	431.974		12.6667	429.15	400.86	505.33	798.098	673.292	1355.21
610	0.536542	0.501422	0.631502	0.254053	0.214427	0.430343		12.6875	536.542	501.422	631.502	254.053	214.427	430.343		12.6875	429.234	401.138	505.201	797.03	672.712	1350.09
611	0.536524	0.501744	0.63141	0.253749	0.214117	0.428899		12.7083	536.524	501.744	631.41	253.749	214.117	428.899		12.7083	429.219	401.395	505.128	796.076	671.741	1345.56
612	0.536326	0.502054	0.631243	0.253665	0.213768	0.428677		12.7292	536.326	502.054	631.243	253.665	213.768	428.677		12.7292	429.061	401.643	504.994	795.811	670.645	1344.87
613	0.536219	0.502426	0.631249	0.253349	0.213642	0.428295		12.75	536.219	502.426	631.249	253.349	213.642	428.295		12.75	428.975	401.941	504.999	794.822	670.251	1343.67
614	0.53613	0.502674	0.631272	0.253161	0.21367	0.427081		12.7708	536.13	502.674	631.272	253.161	213.67	427.081		12.7708	428.904	402.139	505.017	794.232	670.336	1339.86
615	0.536118	0.502904	0.631171	0.2529	0.213692	0.425599		12.7917	536.118	502.904	631.172	252.9	213.692	425.599		12.7917	428.894	402.323	504.937	793.411	670.405	1335.21
616	0.536302	0.503084	0.631142	0.25289	0.21368	0.423886		12.8125	536.302	503.084	631.142	252.89	213.68	423.887		12.8125	429.042	402.467	504.914	793.381	670.368	1329.84
617	0.536421	0.503381	0.631165	0.252738	0.2136	0.422386		12.8333	536.421	503.381	631.165	252.738	213.6	422.386		12.8333	429.137	402.705	504.932	792.903	670.116	1325.13
618	0.536514	0.503628	0.631104	0.252382	0.213341	0.420498		12.8542	536.514	503.628	631.104	252.382	213.341	420.498		12.8542	429.211	402.902	504.884	791.788	669.305	1319.21
619	0.536559	0.503946	0.630984	0.252013	0.213014	0.418684		12.875	536.559	503.946	630.984	252.013	213.014	418.684		12.875	429.248	403.157	504.787	790.629	668.279	1313.52
620	0.536609	0.504283	0.63077	0.251713	0.212685	0.416347		12.8958	536.609	504.283	630.77	251.713	212.685	416.347		12.8958	429.288	403.426	504.616	789.689	667.247	1306.19
621	0.536682	0.5046	0.630711	0.251296	0.212329	0.414408		12.9167	536.682	504.6	630.711	251.296	212.329	414.408		12.9167	429.346	403.68	504.569	788.378	666.13	1300.1
622	0.537002	0.504908	0.63075	0.251153	0.212065	0.412514		12.9375	537.002	504.908	630.75	251.153	212.065	412.514		12.9375	429.602	403.926	504.6	787.929	665.303	1294.16
623	0.537297	0.505296	0.630811	0.251134	0.212101	0.411087		12.9583	537.297	505.296	630.811	251.134	212.101	411.087		12.9583	429.837	404.237	504.649	787.871	665.415	1289.68
624	0.537355	0.505693	0.630834	0.250987	0.212125	0.409437		12.9792	537.355	505.693	630.834	250.987	212.125	409.437		12.9792	429.884	404.554	504.667	787.41	665.49	1284.51
625	0.537361	0.506116	0.630897	0.250806	0.212117	0.407988		13	537.361	506.116	630.898	250.806	212.117	407.988		13	429.889	404.893	504.718	786.842	665.466	1279.96
626	0.537274	0.506302	0.630808	0.250438	0.211963	0.406167		13.0208	537.274	506.303	630.808	250.438	211.963	406.167		13.0208	429.819	405.042	504.646	785.687	664.983	1274.25
627	0.537227	0.506465	0.63075	0.250105	0.211825	0.40624		13.0417	537.227	506.465	630.75	250.105	211.825	406.24		13.0417	429.782	405.172	504.6	784.643	664.548	1274.48
628	0.53718	0.506745	0.630665	0.249832	0.211698	0.405821		13.0625	537.18	506.745	630.665	249.832	211.698	405.821		13.0625	429.744	405.396	504.532	783.788	664.15	1273.16
629	0.537376	0.507159	0.630633	0.249744	0.211642	0.40462		13.0833	537.376	507.159	630.633	249.744	211.642	404.62		13.0833	429.901	405.727	504.507	783.512	663.973	1269.4
630	0.537523	0.507502	0.630563	0.249417	0.211655	0.402935		13.1042	537.523	507.502	630.563	249.417	211.655	402.935		13.1042	430.018	406.001	504.45	782.485	664.015	1264.11
631	0.537734	0.507937	0.63063	0.249129	0.211769	0.400971		13.125	537.734	507.937	630.63	249.129	211.769	400.971		13.125	430.187	406.35	504.504	781.58	664.373	1257.95
632	0.53786	0.508315	0.630467	0.248927	0.211714	0.399019		13.1458	537.86	508.315	630.466	248.927	211.714	399.019		13.1458	430.288	406.652	504.373	780.947	664.201	1251.82
633	0.537937	0.50868	0.63036	0.248969	0.211624	0.396878		13.1667	537.938	508.68	630.36	248.969	211.624	396.878		13.1667	430.35	406.944	504.288	781.078	663.919	1245.11
634	0.537976	0.508958	0.630242	0.248707	0.211431	0.394707		13.1875	537.976	508.958	630.242	248.707	211.431	394.707		13.1875	430.381	407.166	504.194	780.259	663.313	1238.29
635	0.538146	0.509191	0.630191	0.248351	0.211238	0.391616		13.2083	538.146	509.191	630.191	248.351	211.238	391.616		13.2083	430.517	407.353	504.153	779.141	662.707	1228.6
636	0.538272	0.509565	0.630271	0.248035	0.211049	0.388329		13.2292	538.272	509.565	630.271	248.035	211.049	388.329		13.2292	430.617	407.652	504.217	778.149	662.115	1218.29
637	0.53837	0.509839	0.630258	0.247758	0.210892	0.386426		13.25	538.37	509.839	630.258	247.758	210.892	386.426		13.25	430.696	407.871	504.206	777.281	661.622	1212.32
638	0.538426	0.510049	0.630359	0.247595	0.210903	0.385528		13.2708	538.426	510.049	630.359	247.595	210.903	385.528		13.2708	430.741	408.039	504.287	776.77	661.656	1209.5
639	0.538513	0.510198	0.630379	0.247369	0.210959	0.384095		13.2917	538.513	510.198	630.379	247.369	210.959	384.095		13.2917	430.81	408.158	504.303	776.06	661.833	1205
640	0.538513	0.510468	0.630317	0.247028	0.210985	0.38216		13.3125	538.513	510.468	630.317	247.028	210.985	382.16		13.3125	430.811	408.374	504.254	774.991	661.914	1198.93
641	0.538512	0.510731	0.630276	0.246883	0.210929	0.379982		13.3333	538.512	510.731	630.276	246.883	210.929	379.982		13.3333	430.809	408.585	504.221	774.536	661.738	1192.1
642	0.538564	0.510995	0.630197	0.24672	0.210861	0.378653		13.3542	538.564	510.995	630.197	246.72	210.861	378.653		13.3542	430.851	408.796	504.157	774.024	661.524	1187.93
643	0.538523	0.511284	0.630071	0.246365	0.210761	0.379418		13.375	538.523	511.284	630.071	246.365	210.761	379.418		13.375	430.819	409.027	504.057	772.911	661.211	1190.33
644	0.53856	0.511545	0.630057	0.245926	0.210655	0.378104		13.3958	538.56	511.545	630.057	245.926	210.655	378.104		13.3958	430.848	409.236	504.045	771.533	660.88	1186.21
645	0.538778	0.511836	0.630049	0.245614	0.210625	0.375963		13.4167	538.778	511.836	630.049	245.614	210.625	375.963		13.4167	431.022	409.469	504.039	770.554	660.786	1179.49
646	0.538944	0.512181	0.62988	0.245455	0.21078	0.373532		13.4375	538.944	512.181	629.88	245.456	210.78	373.532		13.4375	431.156	409.745	503.904	770.056	661.272	1171.86
647	0.539079	0.512491	0.629719	0.245024	0.210817	0.371152		13.4583	539.079	512.491	629.719	245.024	210.817	371.152		13.4583	431.263	409.993	503.775	768.704	661.387	1164.4
648	0.539172	0.512814	0.629646	0.244644	0.210784	0.368508		13.4792	539.172	512.814	629.646	244.644	210.784	368.508		13.4792	431.338	410.251	503.717	767.509	661.282	1156.1
649	0.539195	0.513117	0.629639	0.244169	0.210779	0.365853		13.5	539.195	513.117	629.639	244.169	210.779	365.853		13.5	431.356	410.494	503.711	766.022	661.268	1147.77
650	0.539366	0.513381	0.629795	0.243837	0.210814	0.362423		13.5208	539.366	513.38	629.795	243.837	210.814	362.423		13.5208	431.493	410.704	503.836	764.98	661.377	1137.01
651	0.53928	0.513574	0.629797	0.243768	0.210982	0.359073		13.5417	539.279	513.574	629.797	243.768	210.982	359.073		13.5417	431.424	410.859	503.838	764.761	661.903	1126.5
652	0.53929	0.513761	0.629754	0.243402	0.211065	0.355671		13.5625	539.29	513.761	629.754	243.402	211.065	355.671		13.5625	431.432	411.009	503.803	763.614	662.163	1115.83
653	0.539453	0.514028	0.629649	0.243076	0.211152	0.351874		13.5833	539.453	514.028	629.649	243.076	211.152	351.874		13.5833	431.563	411.223	503.719	762.59	662.436	1103.92
654	0.539652	0.514304	0.629502	0.242864	0.211173	0.349891		13.6042	539.652	514.304	629.502	242.864	211.173	349.891		13.6042	431.721	411.443	503.602	761.926	662.504	1097.7
655	0.539763	0.514635	0.629372	0.242729	0.211161	0.348322		13.625	539.763	514.635	629.372	242.729	211.161	348.322		13.625	431.811	411.708	503.497	761.501	662.465	1092.78
656	0.539849	0.51494	0.629255	0.242299	0.211111	0.34605		13.6458	539.849	514.94	629.255	242.299	211.111	346.05		13.6458	431.879	411.952	503.404	760.154	662.309	1085.65
657	0.539939	0.515131	0.629173	0.241939	0.211033	0.343433		13.6667	539.939	515.131	629.173	241.939	211.033	343.433		13.6667	431.951	412.104	503.338	759.025	662.065	1077.44
658	0.540057	0.515404	0.629157	0.242083	0.21103	0.340996		13.6875	540.057	515.404	629.157	242.083	211.03	340.996		13.6875	432.046	412.323	503.326	759.476	662.055	1069.79
659	0.540216	0.515659	0.629012	0.24217	0.21122	0.338616		13.7083	540.216	515.659	629.012	242.17	211.22	338.616		13.7083	432.173	412.527	503.21	759.75	662.649	1062.32
660	0.540344	0.515861	0.628911	0.241687	0.211376	0.337013		13.7292	540.344	515.861	628.911	241.687	211.376	337.013		13.7292	432.275	412.688	503.129	758.235	663.142	1057.3
661	0.540463	0.516077	0.628865	0.24101	0.211503	0.335548		13.75	540.463	516.077	628.865	241.01	211.503	335.548		13.75	432.37	412.862	503.092	756.111	663.54	1052.7
662	0.540559	0.516277	0.628871	0.240044	0.211596	0.33316		13.7708	540.559	516.277	628.871	240.044	211.596	333.16		13.7708	432.447	413.021	503.097	753.078	663.83	1045.21
663	0.540687	0.516541	0.628881	0.239134	0.211641	0.331576		13.7917	540.688	516.541	628.881	239.134	211.641	331.576		13.7917	432.55	413.233	503.104	750.226	663.973	1040.24
664	0.540721	0.51673	0.628777	0.238645	0.211658	0.331325		13.8125	540.721	516.73	628.777	238.645	211.658	331.325		13.8125	432.577	413.384	503.022	748.691	664.025	1039.45
665	0.540809	0.516937	0.628634	0.23828	0.211757	0.330634		13.8333	540.809	516.937	628.635	238.28	211.757	330.634		13.8333	432.647	413.55	502.908	747.544	664.337	1037.28
666	0.540935	0.517113	0.628535	0.237695	0.211904	0.329041		13.8542	540.935	517.113	628.535	237.695	211.904	329.041		13.8542	432.748	413.691	502.828	745.71	664.797	1032.29
667	0.541039	0.517279	0.628576	0.23698	0.212011	0.326907		13.875	541.039	517.279	628.576	236.98	212.011	326.907		13.875	432.832	413.823	502.861	743.466	665.133	1025.59
668	0.541124	0.517482	0.62845	0.23647	0.212047	0.324873		13.8958	541.124	517.482	628.45	236.47	212.047	324.873		13.8958	432.899	413.985	502.76	741.867	665.245	1019.21
669	0.541177	0.517695	0.628295	0.236419	0.212056	0.323102		13.9167	541.177	517.695	628.295	236.419	212.055	323.102		13.9167	432.942	414.156	502.636	741.708	665.272	1013.65
670	0.541139	0.517844	0.628135	0.235847	0.212132	0.321767		13.9375	541.139	517.844	628.135	235.847	212.132	321.767		13.9375	432.912	414.275	502.508	739.914	665.513	1009.46
671	0.54114	0.518048	0.628083	0.235077	0.212421	0.320449		13.9583	541.14	518.048	628.083	235.077	212.421	320.449		13.9583	432.912	414.438	502.466	737.496	666.419	1005.33
672	0.541227	0.518259	0.628123	0.234089	0.212761	0.318798		13.9792	541.227	518.26	628.123	234.089	212.761	318.798		13.9792	432.982	414.608	502.498	734.398	667.487	1000.15
673	0.541284	0.518429	0.628284	0.23358	0.21296	0.316553		14	541.284	518.429	628.284	233.58	212.96	316.553		14	433.027	414.744	502.628	732.801	668.109	993.106
674	0.541386	0.518653	0.628264	0.233513	0.213046	0.314561		14.0208	541.386	518.653	628.264	233.513	213.046	314.561		14.0208	433.109	414.923	502.611	732.591	668.381	986.859
675	0.541645	0.518913	0.628192	0.23249	0.213118	0.313325		14.0417	541.645	518.913	628.192	232.49	213.118	313.325		14.0417	433.316	415.131	502.554	729.38	668.605	982.98
676	0.541803	0.519074	0.628073	0.231469	0.213175	0.312324		14.0625	541.803	519.074	628.073	231.469	213.175	312.324		14.0625	433.442	415.259	502.459	726.178	668.784	979.839
677	0.542003	0.519328	0.628028	0.23066	0.213404	0.310779		14.0833	542.003	519.328	628.028	230.66	213.404	310.779		14.0833	433.603	415.463	502.422	723.639	669.502	974.992
678	0.542289	0.519701	0.628072	0.230483	0.213876	0.308816		14.1042	542.289	519.701	628.072	230.483	213.876	308.816		14.1042	433.831	415.761	502.457	723.085	670.983	968.835
679	0.542428	0.519978	0.628113	0.23001	0.214149	0.306415		14.125	542.428	519.978	628.113	230.01	214.149	306.415		14.125	433.942	415.982	502.49	721.599	671.841	961.301
680	0.542589	0.520247	0.62817	0.229158	0.214293	0.305162		14.1458	542.589	520.247	628.17	229.158	214.293	305.162		14.1458	434.071	416.197	502.536	718.929	672.292	957.371
681	0.542852	0.520459	0.62802	0.228171	0.214366	0.303825		14.1667	542.852	520.459	628.02	228.171	214.366	303.825		14.1667	434.282	416.368	502.416	715.832	672.52	953.175
682	0.542975	0.520707	0.627911	0.227499	0.21446	0.302304		14.1875	542.975	520.707	627.911	227.499	214.46	302.304		14.1875	434.38	416.566	502.329	713.724	672.815	948.405
683	0.543108	0.520959	0.627843	0.227239	0.214733	0.300422		14.2083	543.108	520.959	627.843	227.239	214.733	300.422		14.2083	434.487	416.767	502.274	712.906	673.672	942.501
684	0.543248	0.521227	0.627724	0.22657	0.215053	0.298775		14.2292	543.248	521.227	627.724	226.57	215.053	298.775		14.2292	434.598	416.982	502.179	710.808	674.676	937.332
685	0.543397	0.52147	0.627701	0.22531	0.215468	0.297333		14.25	543.397	521.47	627.701	225.31	215.468	297.333		14.25	434.718	417.176	502.16	706.855	675.979	932.809
686	0.543528	0.521742	0.627772	0.224877	0.215884	0.296607		14.2708	543.528	521.742	627.772	224.877	215.884	296.607		14.2708	434.822	417.393	502.218	705.496	677.282	930.531
687	0.543696	0.522055	0.627969	0.224159	0.216179	0.295318		14.2917	543.696	522.055	627.969	224.159	216.179	295.318		14.2917	434.957	417.644	502.375	703.243	678.209	926.487
688	0.543854	0.522376	0.627878	0.223849	0.216392	0.293705		14.3125	543.854	522.376	627.878	223.849	216.392	293.705		14.3125	435.083	417.9	502.303	702.272	678.876	921.427
689	0.54403	0.522667	0.627779	0.223157	0.216649	0.291814		14.3333	544.03	522.667	627.779	223.157	216.649	291.814		14.3333	435.224	418.134	502.223	700.1	679.683	915.496
690	0.544185	0.522879	0.627664	0.222173	0.217027	0.290212		14.3542	544.185	522.879	627.664	222.173	217.027	290.212		14.3542	435.348	418.303	502.131	697.013	680.868	910.47
691	0.544346	0.523094	0.627579	0.220673	0.217393	0.288698		14.375	544.346	523.094	627.579	220.673	217.393	288.698		14.375	435.477	418.475	502.063	692.307	682.018	905.718
692	0.544389	0.52324	0.627445	0.220021	0.217721	0.287163		14.3958	544.389	523.24	627.445	220.021	217.721	287.163		14.3958	435.512	418.592	501.956	690.262	683.046	900.903
693	0.544451	0.523355	0.627418	0.219926	0.218004	0.285734		14.4167	544.451	523.355	627.418	219.926	218.004	285.734		14.4167	435.561	418.684	501.934	689.964	683.933	896.422
694	0.544611	0.523546	0.627384	0.218532	0.218238	0.284225		14.4375	544.611	523.546	627.384	218.532	218.238	284.225		14.4375	435.689	418.837	501.907	685.591	684.668	891.687
695	0.544829	0.523817	0.627392	0.217534	0.218465	0.283292		14.4583	544.829	523.817	627.392	217.534	218.465	283.292		14.4583	435.863	419.054	501.914	682.46	685.381	888.76
696	0.544902	0.52389	0.62728	0.216215	0.218536	0.281685		14.4792	544.902	523.889	627.28	216.215	218.536	281.685		14.4792	435.922	419.112	501.824	678.321	685.605	883.719
697	0.545022	0.523909	0.627238	0.215395	0.218706	0.279823		14.5	545.022	523.909	627.238	215.395	218.706	279.823		14.5	436.018	419.127	501.791	675.751	686.136	877.877
698	0.545069	0.523954	0.627174	0.214434	0.219049	0.27842		14.5208	545.069	523.954	627.174	214.434	219.049	278.42		14.5208	436.055	419.164	501.74	672.735	687.212	873.475
699	0.545106	0.524109	0.627064	0.213275	0.219379	0.276609		14.5417	545.106	524.109	627.064	213.275	219.379	276.609		14.5417	436.085	419.287	501.651	669.099	688.247	867.792
700	0.545117	0.524342	0.62701	0.211941	0.219605	0.274668		14.5625	545.116	524.342	627.01	211.941	219.605	274.668		14.5625	436.093	419.473	501.608	664.914	688.955	861.704
701	0.545166	0.5246	0.626997	0.211548	0.219804	0.272814		14.5833	545.166	524.6	626.997	211.548	219.804	272.814		14.5833	436.133	419.68	501.597	663.681	689.58	855.886
702	0.545196	0.524797	0.626935	0.211243	0.220005	0.271184		14.6042	545.196	524.797	626.935	211.243	220.005	271.184		14.6042	436.157	419.837	501.548	662.723	690.213	850.773
703	0.545315	0.524991	0.62686	0.209809	0.220146	0.269803		14.625	545.315	524.991	626.86	209.809	220.146	269.803		14.625	436.252	419.993	501.488	658.225	690.654	846.442
704	0.545463	0.525186	0.626798	0.209069	0.220351	0.268591		14.6458	545.463	525.186	626.798	209.069	220.351	268.591		14.6458	436.371	420.149	501.438	655.901	691.298	842.639
705	0.545654	0.525342	0.626663	0.209536	0.220579	0.267155		14.6667	545.654	525.342	626.663	209.536	220.579	267.155		14.6667	436.524	420.273	501.331	657.367	692.012	838.132
706	0.545824	0.525491	0.626451	0.209634	0.220824	0.265792		14.6875	545.824	525.491	626.451	209.633	220.824	265.792		14.6875	436.66	420.393	501.161	657.674	692.781	833.857
707	0.54598	0.525639	0.626244	0.208591	0.22105	0.264515		14.7083	545.98	525.639	626.244	208.591	221.05	264.515		14.7083	436.784	420.511	500.995	654.402	693.491	829.85
708	0.546024	0.525712	0.626068	0.206751	0.22127	0.263262		14.7292	546.024	525.712	626.068	206.751	221.27	263.262		14.7292	436.82	420.569	500.854	648.63	694.181	825.919
709	0.545998	0.525736	0.625959	0.204443	0.221544	0.261898		14.75	545.998	525.736	625.959	204.443	221.544	261.898		14.75	436.798	420.589	500.767	641.389	695.04	821.641
710	0.545926	0.525711	0.625911	0.202475	0.221794	0.260463		14.7708	545.926	525.711	625.911	202.475	221.794	260.463		14.7708	436.741	420.569	500.729	635.215	695.825	817.139
711	0.545957	0.525747	0.625894	0.200458	0.221988	0.259038		14.7917	545.957	525.747	625.894	200.458	221.988	259.038		14.7917	436.766	420.598	500.715	628.889	696.432	812.667
712	0.545946	0.525707	0.62581	0.199702	0.222181	0.257569		14.8125	545.946	525.707	625.81	199.702	222.181	257.569		14.8125	436.757	420.566	500.648	626.517	697.039	808.059
713	0.545966	0.525766	0.625743	0.199005	0.222397	0.256033		14.8333	545.966	525.766	625.743	199.005	222.397	256.033		14.8333	436.773	420.612	500.594	624.328	697.717	803.24
714	0.546041	0.525955	0.62579	0.198007	0.222621	0.254613		14.8542	546.041	525.955	625.79	198.007	222.621	254.613		14.8542	436.833	420.764	500.632	621.199	698.418	798.787
715	0.546129	0.526167	0.625758	0.196194	0.222866	0.253318		14.875	546.129	526.167	625.758	196.194	222.866	253.318		14.875	436.903	420.934	500.606	615.512	699.188	794.723
716	0.546338	0.526373	0.625717	0.194812	0.223063	0.252367		14.8958	546.338	526.373	625.717	194.812	223.063	252.367		14.8958	437.07	421.099	500.573	611.176	699.806	791.741
717	0.546518	0.526489	0.625568	0.194957	0.223293	0.252252		14.9167	546.518	526.489	625.568	194.957	223.293	252.252		14.9167	437.214	421.191	500.454	611.629	700.527	791.378
718	0.546616	0.5266	0.625426	0.194988	0.223515	0.252087		14.9375	546.616	526.6	625.426	194.988	223.515	252.087		14.9375	437.293	421.28	500.341	611.726	701.224	790.862
719	0.546723	0.526709	0.625432	0.193679	0.223812	0.25072		14.9583	546.723	526.709	625.432	193.679	223.812	250.72		14.9583	437.378	421.367	500.346	607.621	702.157	786.572
720	0.546791	0.526785	0.625504	0.192274	0.224135	0.249191		14.9792	546.791	526.785	625.504	192.274	224.135	249.191		14.9792	437.433	421.428	500.403	603.214	703.17	781.777
721	0.546777	0.526815	0.625479	0.190651	0.224359	0.247857		15	546.777	526.815	625.479	190.65	224.359	247.857		15	437.422	421.452	500.383	598.119	703.871	777.59
722	0.54675	0.526591	0.62537	0.191332	0.224435	0.247352		15.0208	546.75	526.591	625.37	191.332	224.435	247.352		15.0208	437.4	421.273	500.296	600.258	704.109	776.008
723	0.546951	0.526689	0.625559	0.190177	0.225282	0.249421		15.0417	546.951	526.689	625.559	190.177	225.282	249.421		15.0417	437.561	421.351	500.447	596.634	706.769	782.497
724	0.547172	0.527001	0.625491	0.189854	0.225955	0.249644		15.0625	547.172	527.001	625.491	189.853	225.955	249.644		15.0625	437.737	421.601	500.393	595.619	708.877	783.196
725	0.547463	0.527243	0.625487	0.188404	0.226464	0.249506		15.0833	547.463	527.243	625.487	188.404	226.464	249.506		15.0833	437.971	421.795	500.39	591.072	710.476	782.763
726	0.547827	0.527619	0.625492	0.188236	0.226919	0.248476		15.1042	547.827	527.619	625.492	188.236	226.919	248.476		15.1042	438.262	422.095	500.393	590.544	711.903	779.533
727	0.54804	0.527818	0.625541	0.186689	0.22714	0.246829		15.125	548.04	527.818	625.541	186.689	227.14	246.829		15.125	438.432	422.254	500.433	585.692	712.595	774.365
728	0.548253	0.528021	0.625679	0.186044	0.227309	0.245182		15.1458	548.253	528.02	625.679	186.043	227.309	245.183		15.1458	438.602	422.416	500.543	583.666	713.126	769.2
729	0.548376	0.528218	0.625716	0.184792	0.22749	0.243998		15.1667	548.376	528.218	625.716	184.792	227.49	243.998		15.1667	438.701	422.574	500.573	579.741	713.695	765.483
730	0.548545	0.528373	0.625621	0.183795	0.227874	0.242758		15.1875	548.545	528.373	625.621	183.795	227.874	242.758		15.1875	438.836	422.698	500.497	576.612	714.899	761.594
731	0.548637	0.528512	0.625489	0.183048	0.22825	0.241585		15.2083	548.637	528.512	625.489	183.048	228.25	241.585		15.2083	438.909	422.809	500.391	574.269	716.08	757.912
732	0.548794	0.528684	0.625369	0.181798	0.228574	0.240302		15.2292	548.794	528.684	625.369	181.798	228.574	240.302		15.2292	439.035	422.947	500.295	570.345	717.096	753.889
733	0.548845	0.528837	0.625165	0.180771	0.228871	0.238958		15.25	548.845	528.837	625.165	180.771	228.87	238.958		15.25	439.076	423.069	500.132	567.126	718.025	749.672
734	0.548937	0.529032	0.625036	0.180351	0.229182	0.237752		15.2708	548.937	529.032	625.037	180.351	229.182	237.752		15.2708	439.149	423.226	500.029	565.807	719.002	745.89
735	0.54905	0.529169	0.624912	0.179087	0.229403	0.236945		15.2917	549.05	529.169	624.912	179.087	229.403	236.945		15.2917	439.24	423.335	499.929	561.841	719.695	743.356
736	0.549084	0.529194	0.624865	0.178072	0.2296	0.236288		15.3125	549.084	529.194	624.865	178.072	229.6	236.288		15.3125	439.267	423.355	499.892	558.659	720.312	741.296
737	0.549324	0.529397	0.625002	0.177379	0.230194	0.235396		15.3333	549.324	529.397	625.002	177.379	230.195	235.396		15.3333	439.459	423.517	500.002	556.484	722.179	738.497
738	0.549494	0.52955	0.625097	0.176736	0.230772	0.234833		15.3542	549.494	529.55	625.097	176.736	230.772	234.833		15.3542	439.595	423.64	500.078	554.466	723.992	736.73
739	0.549455	0.529471	0.624963	0.175733	0.230928	0.234077		15.375	549.455	529.471	624.963	175.733	230.928	234.077		15.375	439.564	423.577	499.97	551.32	724.481	734.358
740	0.549504	0.529498	0.624951	0.174564	0.231016	0.232848		15.3958	549.504	529.498	624.951	174.564	231.016	232.848		15.3958	439.603	423.598	499.961	547.653	724.757	730.504
741	0.549593	0.529566	0.624802	0.1731	0.231193	0.23152		15.4167	549.593	529.566	624.802	173.1	231.193	231.52		15.4167	439.674	423.653	499.841	543.06	725.312	726.336
742	0.549664	0.529668	0.624703	0.17134	0.231443	0.230489		15.4375	549.664	529.668	624.703	171.34	231.443	230.489		15.4375	439.732	423.734	499.762	537.537	726.096	723.103
743	0.549706	0.529719	0.624693	0.170634	0.23177	0.229246		15.4583	549.706	529.719	624.693	170.634	231.77	229.246		15.4583	439.765	423.775	499.755	535.324	727.123	719.204
744	0.549716	0.529705	0.624643	0.168938	0.232111	0.22822		15.4792	549.716	529.705	624.643	168.938	232.111	228.22		15.4792	439.773	423.764	499.714	530.001	728.192	715.984
745	0.549816	0.529792	0.624675	0.167968	0.232382	0.227024		15.5	549.816	529.792	624.675	167.968	232.382	227.024		15.5	439.853	423.834	499.74	526.957	729.042	712.232
746	0.549898	0.529872	0.62452	0.167762	0.232617	0.225589		15.5208	549.899	529.872	624.519	167.762	232.617	225.589		15.5208	439.919	423.898	499.616	526.312	729.779	707.732
747	0.550019	0.529991	0.624342	0.16724	0.232856	0.224451		15.5417	550.019	529.991	624.342	167.24	232.856	224.451		15.5417	440.015	423.993	499.474	524.673	730.53	704.16
748	0.550145	0.530108	0.624099	0.166262	0.23317	0.223429		15.5625	550.145	530.108	624.099	166.262	233.17	223.429		15.5625	440.116	424.086	499.279	521.606	731.515	700.953
749	0.550238	0.530164	0.62401	0.164762	0.233609	0.221656		15.5833	550.238	530.164	624.01	164.762	233.609	221.656		15.5833	440.191	424.131	499.208	516.9	732.892	695.392
750	0.550197	0.53008	0.623889	0.16292	0.233917	0.220365		15.6042	550.197	530.08	623.889	162.92	233.917	220.365		15.6042	440.158	424.064	499.111	511.123	733.856	691.342
751	0.550175	0.53001	0.623869	0.162815	0.234179	0.219586		15.625	550.175	530.01	623.869	162.815	234.179	219.586		15.625	440.14	424.008	499.095	510.793	734.68	688.896
752	0.550153	0.529975	0.623742	0.162557	0.234392	0.218768		15.6458	550.153	529.975	623.742	162.557	234.392	218.768		15.6458	440.122	423.98	498.993	509.982	735.348	686.332
753	0.550057	0.52984	0.623568	0.162752	0.234487	0.217786		15.6667	550.057	529.84	623.568	162.752	234.487	217.786		15.6667	440.046	423.872	498.855	510.594	735.645	683.251
754	0.550021	0.529618	0.623523	0.161208	0.234483	0.21659		15.6875	550.021	529.618	623.523	161.208	234.483	216.59		15.6875	440.017	423.694	498.819	505.752	735.632	679.499
755	0.550065	0.529494	0.62351	0.161172	0.2345	0.215735		15.7083	550.065	529.494	623.51	161.172	234.5	215.735		15.7083	440.052	423.595	498.808	505.638	735.686	676.814
756	0.550088	0.529311	0.623504	0.160474	0.234633	0.214082		15.7292	550.088	529.311	623.504	160.474	234.633	214.082		15.7292	440.071	423.448	498.803	503.449	736.102	671.63
757	0.550119	0.529189	0.623429	0.158665	0.234856	0.213336		15.75	550.12	529.189	623.429	158.665	234.856	213.336		15.75	440.096	423.351	498.743	497.773	736.804	669.289
758	0.550218	0.529021	0.623384	0.155334	0.234964	0.212015		15.7708	550.218	529.021	623.384	155.334	234.964	212.015		15.7708	440.175	423.216	498.707	487.323	737.143	665.144
759	0.550289	0.528699	0.623298	0.15214	0.234924	0.211135		15.7917	550.289	528.699	623.298	152.14	234.924	211.135		15.7917	440.231	422.959	498.639	477.303	737.017	662.386
760	0.550408	0.528373	0.623352	0.149604	0.23489	0.210203		15.8125	550.408	528.373	623.352	149.604	234.89	210.203		15.8125	440.326	422.698	498.681	469.347	736.91	659.461
761	0.550427	0.527718	0.623261	0.148689	0.235037	0.209375		15.8333	550.427	527.718	623.261	148.689	235.037	209.375		15.8333	440.341	422.175	498.609	466.476	737.37	656.862
762	0.55047	0.527309	0.623162	0.147745	0.235044	0.208695		15.8542	550.47	527.309	623.162	147.745	235.044	208.695		15.8542	440.376	421.848	498.53	463.514	737.393	654.729
763	0.550533	0.526645	0.623	0.145872	0.234945	0.207999		15.875	550.533	526.645	623	145.872	234.945	207.999		15.875	440.426	421.316	498.4	457.637	737.083	652.545
764	0.550502	0.526134	0.622911	0.145717	0.234953	0.207681		15.8958	550.502	526.134	622.911	145.717	234.953	207.681		15.8958	440.402	420.907	498.329	457.152	737.107	651.55
765	0.550493	0.525634	0.622856	0.144665	0.234689	0.206601		15.9167	550.493	525.634	622.856	144.665	234.689	206.601		15.9167	440.394	420.508	498.285	453.851	736.28	648.161
766	0.550504	0.524807	0.623005	0.143927	0.234295	0.205678		15.9375	550.504	524.807	623.005	143.927	234.296	205.678		15.9375	440.403	419.846	498.404	451.534	735.045	645.263
767	0.55055	0.524381	0.622984	0.142913	0.234209	0.205115		15.9583	550.55	524.381	622.984	142.913	234.209	205.115		15.9583	440.44	419.505	498.387	448.355	734.773	643.497
768	0.550608	0.523541	0.622916	0.141838	0.234527	0.204402		15.9792	550.608	523.541	622.916	141.838	234.527	204.402		15.9792	440.486	418.833	498.332	444.981	735.771	641.261
769	0.550617	0.522851	0.622886	0.141297	0.235121	0.20414		16	550.617	522.851	622.886	141.297	235.121	204.14		16	440.494	418.28	498.309	443.283	737.635	640.44
770	0.550678	0.521542	0.622865	0.139933	0.235712	0.204015		16.0208	550.678	521.542	622.865	139.933	235.712	204.015		16.0208	440.542	417.233	498.292	439.007	739.488	640.048
771	0.550629	0.52081	0.622877	0.138649	0.235831	0.203874		16.0417	550.629	520.81	622.877	138.649	235.831	203.874		16.0417	440.503	416.648	498.302	434.978	739.861	639.603
772	0.550806	0.518762	0.623058	0.137638	0.235232	0.203349		16.0625	550.806	518.762	623.058	137.638	235.232	203.349		16.0625	440.645	415.01	498.446	431.806	737.983	637.957
773	0.550785	0.517853	0.62308	0.136842	0.234206	0.203414		16.0833	550.785	517.853	623.08	136.842	234.206	203.414		16.0833	440.628	414.282	498.464	429.309	734.762	638.162
774	0.550882	0.516284	0.623109	0.13589	0.232658	0.203235		16.1042	550.882	516.284	623.109	135.89	232.658	203.235		16.1042	440.706	413.027	498.487	426.321	729.909	637.6
775	0.550824	0.514061	0.623035	0.134564	0.231357	0.202212		16.125	550.824	514.061	623.035	134.564	231.357	202.212		16.125	440.659	411.249	498.428	422.161	725.826	634.389
776	0.550772	0.512583	0.622842	0.133595	0.230266	0.201783		16.1458	550.772	512.583	622.842	133.595	230.266	201.783		16.1458	440.617	410.066	498.274	419.123	722.404	633.044
777	0.55072	0.508576	0.622765	0.131837	0.229742	0.20124		16.1667	550.72	508.576	622.765	131.837	229.742	201.24		16.1667	440.576	406.861	498.212	413.606	720.761	631.342
778	0.550628	0.505766	0.622613	0.130911	0.229436	0.200806		16.1875	550.628	505.766	622.613	130.911	229.436	200.806		16.1875	440.502	404.612	498.09	410.702	719.801	629.979
779	0.550646	0.502603	0.622661	0.130027	0.22797	0.200104		16.2083	550.646	502.603	622.661	130.027	227.97	200.104		16.2083	440.517	402.082	498.129	407.927	715.2	627.779
780	0.550714	0.499302	0.622714	0.129033	0.226081	0.198997		16.2292	550.714	499.302	622.714	129.033	226.081	198.997		16.2292	440.571	399.442	498.171	404.808	709.272	624.304
781	0.550776	0.494388	0.622598	0.127801	0.224463	0.197931		16.25	550.776	494.388	622.598	127.801	224.463	197.931		16.25	440.621	395.51	498.078	400.943	704.199	620.959
782	0.550845	0.488969	0.622535	0.127031	0.222785	0.19674		16.2708	550.845	488.969	622.535	127.031	222.785	196.74		16.2708	440.676	391.175	498.028	398.529	698.934	617.224
783	0.550892	0.484397	0.622398	0.126098	0.225266	0.195803		16.2917	550.892	484.397	622.398	126.098	225.266	195.803		16.2917	440.714	387.518	497.918	395.601	706.715	614.285
784	0.550929	0.478267	0.622301	0.124789	0.225554	0.195071		16.3125	550.929	478.267	622.301	124.789	225.554	195.071		16.3125	440.744	382.614	497.841	391.494	707.62	611.987
785	0.550892	0.472517	0.62224	0.123825	0.225022	0.194287		16.3333	550.892	472.517	622.24	123.825	225.022	194.287		16.3333	440.714	378.014	497.792	388.47	705.953	609.527
786	0.5509	0.465348	0.622314	0.122968	0.222791	0.193893		16.3542	550.9	465.348	622.314	122.968	222.791	193.893		16.3542	440.72	372.278	497.852	385.782	698.951	608.293
787	0.550844	0.457768	0.622397	0.122036	0.219494	0.193499		16.375	550.844	457.768	622.397	122.036	219.494	193.499		16.375	440.675	366.214	497.917	382.859	688.607	607.055
788	0.550787	0.449278	0.622427	0.120957	0.216431	0.193176		16.3958	550.787	449.278	622.427	120.957	216.431	193.176		16.3958	440.63	359.422	497.941	379.473	678.999	606.042
789	0.550714	0.441012	0.622264	0.120078	0.214227	0.19288		16.4167	550.714	441.012	622.264	120.078	214.227	192.88		16.4167	440.571	352.809	497.811	376.715	672.085	605.113
790	0.550659	0.432123	0.622198	0.118821	0.213385	0.19271		16.4375	550.659	432.123	622.198	118.821	213.385	192.71		16.4375	440.527	345.699	497.759	372.772	669.444	604.58
791	0.550659	0.424905	0.622058	0.117712	0.212852	0.192491		16.4583	550.659	424.905	622.058	117.712	212.852	192.491		16.4583	440.527	339.924	497.646	369.293	667.771	603.895
792	0.550689	0.41501	0.621928	0.116958	0.211054	0.191446		16.4792	550.689	415.01	621.928	116.958	211.054	191.446		16.4792	440.551	332.008	497.543	366.926	662.131	600.616
793	0.550742	0.404152	0.621869	0.116275	0.208903	0.190267		16.5	550.742	404.152	621.869	116.275	208.903	190.267		16.5	440.593	323.322	497.495	364.786	655.383	596.916
794	0.550785	0.395707	0.621898	0.115322	0.205309	0.188944		16.5208	550.785	395.707	621.898	115.322	205.309	188.944		16.5208	440.628	316.566	497.518	361.795	644.108	592.766
795	0.55085	0.387729	0.621901	0.114531	0.201218	0.187764		16.5417	550.85	387.729	621.901	114.531	201.219	187.764		16.5417	440.68	310.183	497.521	359.312	631.274	589.064
796	0.550866	0.378316	0.621816	0.113377	0.197574	0.186505		16.5625	550.866	378.316	621.816	113.377	197.574	186.505		16.5625	440.693	302.653	497.453	355.692	619.84	585.114
797	0.550879	0.370372	0.6217	0.11253	0.19689	0.185143		16.5833	550.879	370.372	621.701	112.53	196.89	185.143		16.5833	440.703	296.297	497.36	353.037	617.693	580.842
798	0.550938	0.362589	0.621575	0.111508	0.197803	0.184135		16.6042	550.938	362.589	621.575	111.508	197.803	184.135		16.6042	440.751	290.071	497.26	349.829	620.557	577.677
799	0.550979	0.356625	0.621465	0.110829	0.198601	0.183025		16.625	550.979	356.625	621.465	110.829	198.601	183.025		16.625	440.783	285.3	497.172	347.7	623.063	574.197
800	0.551034	0.348146	0.621392	0.109689	0.197765	0.182017		16.6458	551.034	348.146	621.392	109.689	197.765	182.017		16.6458	440.827	278.517	497.113	344.123	620.44	571.034
801	0.55095	0.341299	0.621312	0.108828	0.196068	0.181107		16.6667	550.95	341.299	621.312	108.828	196.068	181.107		16.6667	440.76	273.039	497.05	341.421	615.114	568.179
802	0.550862	0.33202	0.621238	0.107734	0.192571	0.179926		16.6875	550.862	332.02	621.238	107.734	192.571	179.926		16.6875	440.69	265.616	496.991	337.99	604.145	564.473
803	0.550791	0.324854	0.621114	0.10677	0.188378	0.179048		16.7083	550.791	324.854	621.114	106.77	188.378	179.048		16.7083	440.633	259.883	496.891	334.965	590.989	561.718
804	0.55067	0.318807	0.621029	0.105846	0.1836	0.178541		16.7292	550.67	318.807	621.029	105.846	183.6	178.541		16.7292	440.536	255.046	496.823	332.066	576.001	560.128
805	0.550474	0.310869	0.620978	0.105112	0.180222	0.178117		16.75	550.474	310.869	620.978	105.112	180.222	178.117		16.75	440.379	248.696	496.782	329.762	565.403	558.799
806	0.55029	0.305885	0.62093	0.103939	0.177675	0.177692		16.7708	550.29	305.885	620.93	103.939	177.675	177.692		16.7708	440.232	244.708	496.744	326.082	557.411	557.465
807	0.550115	0.298898	0.620872	0.102403	0.175747	0.177045		16.7917	550.115	298.898	620.872	102.403	175.747	177.045		16.7917	440.092	239.118	496.698	321.263	551.364	555.436
808	0.550009	0.291973	0.620765	0.100961	0.173481	0.176272		16.8125	550.009	291.973	620.765	100.961	173.481	176.272		16.8125	440.007	233.579	496.612	316.74	544.255	553.01
809	0.549895	0.28701	0.620649	0.0998077	0.172096	0.175345		16.8333	549.895	287.01	620.649	99.8077	172.096	175.345		16.8333	439.916	229.608	496.519	313.122	539.909	550.103
810	0.549698	0.276068	0.620674	0.0982869	0.171458	0.174447		16.8542	549.698	276.068	620.674	98.2869	171.458	174.447		16.8542	439.759	220.854	496.539	308.351	537.907	547.286
811	0.54948	0.271589	0.620619	0.0972476	0.170704	0.173484		16.875	549.48	271.589	620.619	97.2476	170.704	173.484		16.875	439.584	217.271	496.495	305.09	535.541	544.262
812	0.549348	0.264785	0.620538	0.0962356	0.167617	0.172362		16.8958	549.348	264.785	620.538	96.2356	167.617	172.362		16.8958	439.478	211.828	496.43	301.916	525.856	540.744
813	0.549441	0.259883	0.620465	0.0952311	0.162827	0.171357		16.9167	549.441	259.883	620.465	95.2311	162.827	171.357		16.9167	439.553	207.907	496.372	298.764	510.829	537.592
814	0.549562	0.25362	0.620485	0.094345	0.158436	0.170463		16.9375	549.562	253.62	620.485	94.345	158.436	170.463		16.9375	439.65	202.896	496.388	295.984	497.053	534.785
815	0.549447	0.247325	0.620437	0.0937892	0.1562	0.16951		16.9583	549.447	247.325	620.437	93.7892	156.2	169.51		16.9583	439.557	197.86	496.35	294.241	490.04	531.796
816	0.549204	0.242336	0.620382	0.092977	0.155371	0.168519		16.9792	549.204	242.336	620.382	92.977	155.371	168.519		16.9792	439.363	193.869	496.306	291.693	487.439	528.687
817	0.548945	0.238933	0.620319	0.0922846	0.155892	0.167793		17	548.945	238.933	620.319	92.2846	155.892	167.793		17	439.156	191.147	496.256	289.52	489.074	526.41
818	0.548839	0.234194	0.620232	0.0916702	0.15423	0.167084		17.0208	548.839	234.194	620.232	91.6702	154.23	167.084		17.0208	439.071	187.355	496.186	287.593	483.86	524.185
819	0.548859	0.229187	0.620198	0.0909646	0.151053	0.166384		17.0417	548.859	229.187	620.198	90.9646	151.053	166.385		17.0417	439.088	183.349	496.159	285.379	473.893	521.991
820	0.548618	0.225674	0.620246	0.0903554	0.147552	0.166223		17.0625	548.618	225.674	620.246	90.3554	147.552	166.223		17.0625	438.894	180.539	496.197	283.468	462.907	521.484
821	0.548539	0.222302	0.62023	0.0896875	0.145063	0.165721		17.0833	548.539	222.302	620.23	89.6875	145.063	165.721		17.0833	438.832	177.842	496.184	281.373	455.099	519.909
822	0.548372	0.217714	0.620159	0.089033	0.143597	0.165009		17.1042	548.372	217.714	620.159	89.033	143.597	165.009		17.1042	438.697	174.171	496.127	279.319	450.501	517.675
823	0.548187	0.213993	0.620051	0.088499	0.142321	0.164204		17.125	548.187	213.993	620.051	88.499	142.321	164.204		17.125	438.549	171.194	496.041	277.644	446.499	515.149
824	0.54812	0.209692	0.619972	0.0877299	0.140439	0.163371		17.1458	548.12	209.692	619.972	87.7299	140.439	163.371		17.1458	438.496	167.754	495.978	275.231	440.592	512.537
825	0.548055	0.206465	0.619985	0.0869979	0.139035	0.163087		17.1667	548.055	206.465	619.985	86.9979	139.035	163.087		17.1667	438.444	165.172	495.988	272.935	436.187	511.646
826	0.547795	0.202966	0.620035	0.0862058	0.137339	0.162728		17.1875	547.795	202.966	620.035	86.2058	137.339	162.728		17.1875	438.236	162.373	496.028	270.45	430.867	510.518
827	0.547552	0.198959	0.620103	0.0855261	0.133733	0.162407		17.2083	547.552	198.959	620.103	85.5262	133.733	162.407		17.2083	438.041	159.167	496.082	268.317	419.554	509.512
828	0.547247	0.196713	0.62007	0.0849411	0.131409	0.162011		17.2292	547.247	196.713	620.07	84.9411	131.409	162.011		17.2292	437.798	157.371	496.056	266.482	412.262	508.271
829	0.546954	0.192536	0.619993	0.0842053	0.127363	0.161357		17.25	546.954	192.536	619.993	84.2053	127.363	161.357		17.25	437.563	154.028	495.995	264.174	399.572	506.218
830	0.546784	0.189181	0.619878	0.0835915	0.125105	0.160799		17.2708	546.784	189.181	619.878	83.5915	125.105	160.799		17.2708	437.427	151.345	495.902	262.248	392.487	504.466
831	0.546503	0.187416	0.619785	0.0829983	0.123924	0.160468		17.2917	546.503	187.416	619.785	82.9983	123.924	160.468		17.2917	437.203	149.932	495.828	260.387	388.78	503.427
832	0.546391	0.185606	0.619752	0.0824567	0.123983	0.160165		17.3125	546.391	185.606	619.752	82.4567	123.983	160.165		17.3125	437.113	148.485	495.802	258.688	388.968	502.479
833	0.545871	0.180963	0.619879	0.0812576	0.121298	0.159939		17.3333	545.871	180.963	619.879	81.2576	121.298	159.939		17.3333	436.697	144.771	495.903	254.926	380.544	501.771
834	0.54579	0.179003	0.619891	0.0809087	0.11963	0.159545		17.3542	545.79	179.003	619.891	80.9087	119.63	159.545		17.3542	436.632	143.202	495.912	253.831	375.31	500.533
835	0.545547	0.175675	0.619827	0.0800969	0.116975	0.159131		17.375	545.547	175.675	619.827	80.0969	116.975	159.131		17.375	436.438	140.54	495.861	251.284	366.982	499.235
836	0.545229	0.173124	0.619721	0.0794075	0.113845	0.158394		17.3958	545.229	173.124	619.721	79.4075	113.845	158.394		17.3958	436.184	138.499	495.777	249.122	357.161	496.924
837	0.54471	0.170272	0.619628	0.0786117	0.11184	0.157844		17.4167	544.71	170.272	619.628	78.6117	111.84	157.845		17.4167	435.768	136.217	495.702	246.625	350.869	495.198
838	0.544409	0.168385	0.619529	0.0781869	0.109996	0.157336		17.4375	544.409	168.385	619.529	78.1869	109.996	157.336		17.4375	435.527	134.708	495.623	245.292	345.085	493.602
839	0.544037	0.165799	0.619517	0.0775859	0.108026	0.156794		17.4583	544.037	165.799	619.517	77.5859	108.026	156.794		17.4583	435.23	132.64	495.614	243.407	338.906	491.903
840	0.543603	0.163558	0.619591	0.0768353	0.106167	0.156418		17.4792	543.603	163.558	619.591	76.8353	106.167	156.418		17.4792	434.882	130.846	495.673	241.052	333.073	490.725
841	0.5433	0.160904	0.619631	0.0763294	0.104492	0.155652		17.5	543.3	160.904	619.631	76.3294	104.492	155.652		17.5	434.64	128.723	495.704	239.465	327.819	488.32
842	0.542336	0.160457	0.619508	0.0757113	0.101818	0.15584		17.5208	542.337	160.457	619.508	75.7113	101.818	155.84		17.5208	433.869	128.365	495.607	237.526	319.43	488.911
843	0.541619	0.158434	0.619494	0.075265	0.100603	0.155828		17.5417	541.619	158.434	619.494	75.265	100.603	155.828		17.5417	433.296	126.747	495.595	236.125	315.616	488.873
844	0.540948	0.156149	0.619381	0.0746013	0.0981399	0.155221		17.5625	540.948	156.149	619.381	74.6013	98.1399	155.221		17.5625	432.758	124.919	495.505	234.043	307.89	486.968
845	0.539838	0.155029	0.619235	0.0741881	0.0966824	0.154954		17.5833	539.838	155.029	619.235	74.1881	96.6824	154.954		17.5833	431.871	124.023	495.388	232.747	303.317	486.129
846	0.539461	0.153123	0.619154	0.0736132	0.0935438	0.154983		17.6042	539.461	153.123	619.154	73.6132	93.5438	154.983		17.6042	431.569	122.498	495.323	230.943	293.471	486.222
847	0.538531	0.151371	0.61924	0.0730942	0.0930248	0.154984		17.625	538.531	151.371	619.24	73.0943	93.0248	154.984		17.625	430.825	121.097	495.392	229.315	291.842	486.225
848	0.53771	0.149205	0.619258	0.0724545	0.0913219	0.154343		17.6458	537.71	149.205	619.258	72.4545	91.322	154.343		17.6458	430.168	119.364	495.407	227.308	286.5	484.213
849	0.537585	0.148284	0.619288	0.0719777	0.0903949	0.15342		17.6667	537.585	148.284	619.288	71.9777	90.3949	153.42		17.6667	430.068	118.627	495.43	225.812	283.592	481.318
850	0.537435	0.14695	0.619233	0.0713104	0.088719	0.152316		17.6875	537.435	146.95	619.233	71.3104	88.719	152.316		17.6875	429.948	117.56	495.386	223.719	278.334	477.854
851	0.537012	0.145075	0.619155	0.0707091	0.0875689	0.151361		17.7083	537.012	145.075	619.155	70.7091	87.5689	151.361		17.7083	429.61	116.06	495.324	221.833	274.726	474.859
852	0.535946	0.144402	0.61908	0.0700379	0.0867487	0.150551		17.7292	535.946	144.402	619.08	70.0379	86.7487	150.551		17.7292	428.757	115.522	495.264	219.727	272.153	472.317
853	0.535531	0.143225	0.618942	0.0693883	0.0853805	0.149515		17.75	535.531	143.225	618.942	69.3883	85.3805	149.515		17.75	428.425	114.58	495.154	217.689	267.86	469.066
854	0.534443	0.142048	0.618903	0.0686247	0.0847149	0.148783		17.7708	534.443	142.048	618.903	68.6247	84.715	148.783		17.7708	427.555	113.639	495.122	215.293	265.772	466.771
855	0.532823	0.140524	0.618813	0.067915	0.0831195	0.148261		17.7917	532.823	140.524	618.813	67.915	83.1195	148.261		17.7917	426.258	112.42	495.051	213.067	260.767	465.134
856	0.5313	0.139312	0.618814	0.0673152	0.0816691	0.147746		17.8125	531.3	139.312	618.814	67.3152	81.6691	147.746		17.8125	425.04	111.45	495.051	211.185	256.217	463.518
857	0.528486	0.13787	0.618857	0.0666198	0.0804006	0.147349		17.8333	528.486	137.87	618.856	66.6198	80.4006	147.349		17.8333	422.789	110.296	495.085	209.003	252.237	462.272
858	0.525946	0.137053	0.618877	0.0660548	0.0796091	0.146945		17.8542	525.946	137.053	618.877	66.0548	79.6091	146.945		17.8542	420.757	109.642	495.102	207.231	249.754	461.005
859	0.521722	0.136	0.618808	0.0655076	0.0781338	0.146764		17.875	521.722	136	618.808	65.5076	78.1338	146.764		17.875	417.377	108.8	495.046	205.514	245.126	460.435
860	0.517618	0.134719	0.61867	0.0648757	0.0767482	0.146222		17.8958	517.618	134.719	618.67	64.8757	76.7482	146.222		17.8958	414.094	107.775	494.936	203.532	240.779	458.737
861	0.515103	0.133941	0.618506	0.0645389	0.0756755	0.145919		17.9167	515.103	133.941	618.506	64.5389	75.6755	145.919		17.9167	412.083	107.152	494.804	202.475	237.413	457.784
862	0.511488	0.132257	0.618477	0.0637178	0.0742349	0.145464		17.9375	511.488	132.257	618.477	63.7178	74.2349	145.464		17.9375	409.19	105.806	494.782	199.899	232.894	456.357
863	0.507648	0.131095	0.618341	0.0631403	0.0727432	0.145329		17.9583	507.648	131.095	618.341	63.1403	72.7432	145.329		17.9583	406.119	104.876	494.673	198.087	228.214	455.935
864	0.506094	0.130133	0.618343	0.0626335	0.0721582	0.144968		17.9792	506.094	130.133	618.342	62.6335	72.1582	144.968		17.9792	404.875	104.106	494.674	196.497	226.379	454.801
865	0.50285	0.12917	0.618383	0.0621386	0.0708826	0.144637		18	502.85	129.17	618.383	62.1386	70.8826	144.637		18	402.28	103.336	494.706	194.944	222.377	453.762
866	0.499668	0.128067	0.618416	0.0617551	0.0700345	0.144267		18.0208	499.668	128.067	618.416	61.7551	70.0345	144.267		18.0208	399.734	102.453	494.733	193.741	219.716	452.604
867	0.494452	0.12667	0.618516	0.0610282	0.0689215	0.144125		18.0417	494.452	126.67	618.516	61.0282	68.9215	144.125		18.0417	395.562	101.336	494.812	191.461	216.224	452.157
868	0.489357	0.125547	0.618406	0.0604718	0.0673488	0.143589		18.0625	489.357	125.547	618.406	60.4718	67.3488	143.589		18.0625	391.485	100.438	494.725	189.716	211.29	450.474
869	0.486937	0.124412	0.618316	0.0600049	0.0669291	0.143172		18.0833	486.937	124.412	618.316	60.0049	66.9291	143.172		18.0833	389.55	99.5295	494.653	188.251	209.974	449.166
870	0.483278	0.123629	0.618211	0.0594963	0.0657345	0.14285		18.1042	483.278	123.629	618.211	59.4963	65.7345	142.85		18.1042	386.622	98.903	494.569	186.655	206.226	448.157
871	0.479515	0.122783	0.618107	0.0589621	0.0646774	0.14245		18.125	479.515	122.783	618.107	58.9621	64.6774	142.45		18.125	383.612	98.2267	494.485	184.979	202.909	446.903
872	0.475361	0.12167	0.618035	0.0584836	0.0636321	0.141952		18.1458	475.361	121.67	618.035	58.4836	63.6321	141.952		18.1458	380.289	97.3358	494.428	183.478	199.63	445.338
873	0.470173	0.120757	0.617937	0.0580266	0.0630365	0.141352		18.1667	470.173	120.757	617.937	58.0266	63.0365	141.352		18.1667	376.138	96.6059	494.35	182.044	197.761	443.458
874	0.465927	0.119733	0.617922	0.0575264	0.0620503	0.140565		18.1875	465.927	119.733	617.922	57.5264	62.0503	140.565		18.1875	372.742	95.7866	494.338	180.475	194.668	440.989
875	0.460315	0.11866	0.617973	0.0570067	0.0607716	0.139712		18.2083	460.315	118.66	617.973	57.0067	60.7715	139.712		18.2083	368.252	94.9277	494.378	178.845	190.656	438.313
876	0.455819	0.117943	0.617975	0.0565541	0.0600817	0.138968		18.2292	455.819	117.943	617.975	56.5541	60.0817	138.968		18.2292	364.655	94.3547	494.38	177.424	188.492	435.977
877	0.451308	0.117242	0.617923	0.056092	0.0593849	0.138213		18.25	451.308	117.242	617.923	56.0921	59.3849	138.213		18.25	361.046	93.7938	494.338	175.975	186.306	433.608
878	0.44578	0.116107	0.617981	0.0556102	0.0581544	0.137462		18.2708	445.78	116.107	617.981	55.6102	58.1544	137.462		18.2708	356.624	92.8858	494.385	174.463	182.445	431.255
879	0.441558	0.114981	0.617965	0.0551971	0.0576261	0.136894		18.2917	441.558	114.981	617.965	55.1971	57.6261	136.894		18.2917	353.246	91.9846	494.372	173.167	180.788	429.472
[truncated: 743 more rows]

## Sheet: Fig.3a
Fig. 3a	Cyclic voltammetry (CV)
	Potential/V	Current/A				Current density (mA/m2)
		C+S2	C+E2+S1	C+E2+S1+G		C+S2	C+E2+S1	C+E2+S1+G
[truncated: 1,200 more rows]

## Sheet: Fig.3b
Fig. 3b	Electrochemical impedance spectroscopy (EIS)
[truncated: 99 more rows]

[truncated: 40 more sheets: Fig.3c, Fig.3d, Fig.4a, Fig.4b, Fig.5b, Fig.5c, Fig.5d, Fig.6b, Fig.6c, Fig.6d, Supplementary Fig.1a, Supplementary Fig.1b, Supplementary Fig.2, Supplementary Fig.3a, Supplementary Fig.3b, Supplementary Fig.4, Supplementary Fig.5a, Supplementary Fig.5b, Supplementary Fig.6a, Supplementary Fig.6b …]
